# Supplementary material for: Comprehensive plasma proteomic profiling reveals biomarkers for active tuberculosis
Source: JCI Insight. 2020 Sep 17;5(18):e137427. doi: 10.1172/jci.insight.137427 (PMC7526553; doi:10.1172/jci.insight.137427)
Supplement: Supplemental Tables 1-7 [file jciinsight-5-137427-s045.xlsx]

## Sheet: S. Table 1 Discovery
Supplementary table 1. Demographics of discovery study participants
	Diagnostic category	HC	ATBI
	Proteomic Set A
	Frequency, n	3	4
	Male, %	1	1
	Age, median (IQR)	32 (22-34)	30 (27.8-39)
	BMI, median (IQR)	22.3 (22-25)	21.5 (19.5-22)
	Ethnicity (Xhosa, South Africa : Mestizo, Peru)	2 : 1	2 : 2
	Smoking History, current or ex- (%)	2 (67%)	3 (75%)
	Proteomic Set B
	Frequency, n	4	3
	Male, %	1	1
	Age, median (IQR)	26.5 (26-29)	35 (28-44)
	BMI, median (IQR)	24.6 (22.4-25.3)	17.9 (17.6-25.0)
	Ethnicity (Xhosa, South Africa : Mestizo, Peru)	2 : 2	2 : 1
	Smoking History, current or ex- (%)	1 (25%)	2 (67%)
	Proteomic Set C
	Frequency, n	3	4
	Male, %	1	1
	Age, median (IQR)	27 (24-35)	25 (22-37.8)
	BMI, median (IQR)	23.2 (22.9-25.3)	20.8 (19.3-22.0)
	Ethnicity (Xhosa, South Africa : Mestizo, Peru)	1 : 2	2 : 2
	Smoking History, current or ex- (%)	1 (33%)	4 (100%)
	Overall Statistics
	Frequency, n	10	11
	Male, %	1	1
	Age, median (IQR)	27 (25.5-32.5)	30 (25-42)
	BMI, median (IQR)	23.7 (22.3-25.2)	21 (18.8-22.3)
	Ethnicity (Xhosa, South Africa : Mestizo, Peru)	5 : 5	6 : 5
	Smoking History, current or ex- (%)	4 (40%)	9 (82%)

## Sheet: S. Table 2 LIMMA 
Supplementary table 2. Plasma proteins significantly regulated (p-nominal value ≤0.05) defined by LIMMA from complete plasma profile (HP-SEC segments 1 to 4)
Protein Accession	logFC	AveExpr	t	P.Value	adj.P.Val	B	MP_113	TB_114	HC_115	HC_116	HC_117	TB_118	TB_119	TB_121
P9WGP3	2.41746	9.72756	2.8742	0.023295	0.551897	-3.07851	1150.77	1849.7	340.579	692.78	128.128	3027.21	3062.1	447.395
Q86SQ4	2.22348	11.6962	3.91624	0.00553402	0.551897	-1.84126	11074.9	3518.69	1032.18	1354.16	1110.44	10610.1	2423.75	9447.41
P43490	1.87718	11.9329	2.35988	0.0495904	0.551897	-3.73958	3124.4	5123.89	1928.03	2904.57	1262.59	31459.3	3185.78	4812.75
Q7KZF4	1.87098	12.1148	2.40282	0.0465269	0.551897	-3.68392	3442.13	5426.86	2282.71	2708.32	1703.03	37493.9	4413.62	4599.91
P05109	1.70798	11.0159	2.93804	0.0212449	0.551897	-2.99799	2520.5	6984.23	729.214	1717.23	856.32	4105.54	3042.16	1433.4
P02741	1.62537	10.0832	3.32267	0.012323	0.551897	-2.52439	1247.52	2934.01	498.331	635.376	550.415	2453.43	1645.76	744.5
P05164	1.59594	11.0447	2.84471	0.0243113	0.551897	-3.11586	1286.73	1467.01	1931.69	967.537	936.4	5990.12	5565.65	3600.88
Q8N9V6	1.59072	11.0756	3.23261	0.0139755	0.551897	-2.63334	1211.88	1817.81	1347.69	1000.9	1441.44	3136.04	4667.96	7505.81
P18669	1.58944	9.68698	2.51601	0.0393461	0.551897	-3.53736	621.213	1169.35	622.131	642.735	239.172	3843.38	881.228	905.649
Q9Y5E7	1.55393	10.2979	3.51372	0.00947111	0.551897	-2.2977	1089.67	1169.35	939.203	808.571	440.973	2176.43	2014.8	3370.66
Q15149	1.45848	10.2163	2.68106	0.0308603	0.551897	-3.32468	615.103	1296.92	870.252	681.986	665.197	5361.93	2004.83	1184.94
Q9H6F5	1.44092	13.105	2.57604	0.0360103	0.551897	-3.45982	8595.15	17327.7	3625.18	6034.84	5701.69	17114.6	23140.3	4934.37
Q8N720	1.43111	11.2929	3.17391	0.0151787	0.551897	-2.70502	3989.51	3849.83	1149.19	762.451	2698.16	2732.9	3912.41	4045.23
Q9NP58	1.42577	9.92497	2.56409	0.03665	0.551897	-3.47524	1079.49	1392.59	202.676	785.02	1014.34	1533.39	1725.55	1242.28
P14555	1.41432	9.11033	2.42598	0.0449555	0.551897	-3.6539	635.471	2455.64	295.656	306.649	326.726	612.368	721.14	426.545
Q9Y6V0	1.40913	16.4455	2.42467	0.045043	0.551897	-3.6556	39120.1	250879	46803.4	73716.3	54988.2	172213	240380	52216.6
P04843	1.39388	11.6602	2.41624	0.0456096	0.551897	-3.66652	2209.89	3757.88	2173.02	2296.18	1526.86	15235	4054.54	3079.64
Q8IV33	1.38372	9.79057	2.48936	0.0409273	0.551897	-3.57183	1564.74	680.882	834.209	256.603	491.156	988.296	1436.3	2380.31
P01877	1.30832	11.1426	3.51008	0.00951827	0.551897	-2.30196	2291.36	3842.92	1036.36	1354.16	1729.72	2413.86	2498.56	5294.89
Q9BY89	1.29459	9.14953	3.93665	0.00538877	0.551897	-1.81893	602.882	1040.72	399.083	277.701	345.945	782.525	1067.25	538.611
P06702	1.25702	10.748	2.77189	0.0270251	0.551897	-3.20848	1904.38	4347.87	740.184	1305.1	1131.8	3017.32	2114.55	1324.81
Q14764	1.2377	10.6221	2.60617	0.0344477	0.551897	-3.42098	1619.23	2041.05	1535.74	1108.84	522.121	3996.71	1665.7	1945.95
P30046	1.16705	9.70309	2.45682	0.042947	0.551897	-3.61396	605.938	1261.84	399.083	591.709	702.567	1442.87	2169.41	586.825
P07900	1.14993	9.55421	2.62906	0.0333074	0.551897	-3.39151	519.375	577.235	429.38	648.623	455.921	1948.89	1266.73	1085.91
P02750	1.14686	11.5651	3.05326	0.018012	0.551897	-2.85394	2953.31	4927.23	1634.99	2610.19	1687.02	5139.34	5426.01	2432.44
O75015	1.14426	13.0274	2.66853	0.0314326	0.551897	-3.34077	14715.6	15945.7	5850.43	3797.53	5274.59	12910.2	12567.6	5290.55
Q96II8	1.14419	10.9635	3.59392	0.00849336	0.551897	-2.2044	2963.49	3731.3	987.26	1462.1	1195.86	2077.5	2084.62	3057.92
P01133	1.11901	14.3143	2.36436	0.0492615	0.551897	-3.73377	16294.1	29021.2	6905.6	20606.8	17297.2	37098.2	38201.5	17982.7
Q9BXR6	1.08551	11.7805	2.94611	0.0209997	0.551897	-2.98785	2917.67	7563.59	1567.08	2772.1	2989.65	5203.64	3780.25	4161.21
P06576	1.07152	12.0365	2.90759	0.022198	0.551897	-3.03634	3645.81	4204.36	2511.51	4140.98	2120.51	8864	5316.29	6089.78
P18428	1.05533	11.7311	2.36896	0.0489262	0.551897	-3.72781	3238.46	6665.31	1687.22	2914.39	2327.65	5609.25	5775.11	2228.29
Q9UPY3	1.00731	10.1099	2.97092	0.020264	0.551897	-2.95671	2077.5	1056.67	695.783	501.432	891.556	1434.46	1994.86	1138.03
P78352	0.992514	12.4306	2.74034	0.0282973	0.551897	-3.24875	5886.25	8483.12	3875.91	4769	2722.71	8379.25	9246.16	4430.51
P0DJI8	0.979326	10.1667	2.78933	0.0263475	0.551897	-3.18625	1247.52	2354.65	645.637	836.047	848.312	1627.38	1456.24	955.6
Q9HAU6	0.97391	9.76827	2.52846	0.0386288	0.551897	-3.52126	796.375	1796.55	664.964	801.211	406.806	1147.57	1223.84	767.955
Q8IXL6	0.964658	9.85033	2.57164	0.0362447	0.551897	-3.4655	639.544	1615.83	662.352	1049.96	420.686	1365.21	1336.55	955.6
Q8WU39	0.917377	12.5559	2.40009	0.0467161	0.551897	-3.68746	5865.88	8132.32	3278.85	4371.58	5178.5	4634.8	12313.2	8552.62
Q9NS69	0.904797	10.4556	2.7223	0.0290531	0.551897	-3.27183	1344.26	2253.66	1021.21	1079.4	873.404	1256.39	2683.08	1537.65
Q9P225	0.893104	10.2827	2.61759	0.0338738	0.551897	-3.40627	1731.25	953.554	826.373	675.117	1041.04	1671.89	1944.98	1859.08
Q96FL9	0.886417	12.0513	3.36891	0.011557	0.551897	-2.46896	4297.57	4900.65	3907.25	2826.07	2402.4	5579.57	5805.03	5820.47
P51826	0.884731	12.295	2.50229	0.0401519	0.551897	-3.5551	7189.78	4326.61	2904.32	3169.52	4132.12	7973.64	9036.7	4769.31
P28062	0.845498	10.3995	2.47099	0.0420553	0.551897	-3.59561	1512.3	1828.44	719.812	748.222	1596.26	1825.23	1660.72	1537.65
P07988	0.725376	12.4248	2.6038	0.0345678	0.551897	-3.42403	6069.56	8966.81	4262.46	3660.16	4313.63	6361.11	7141.58	5021.25
P13796	0.635005	11.2064	2.45617	0.0429886	0.551897	-3.6148	2607.06	3561.21	1682	1834.98	1927.25	2740.32	2922.46	2197.88
P08294	-0.584855	10.6033	-2.58484	0.0355464	0.551897	-3.44847	1822.9	1302.23	1796.92	1933.11	2028.69	1108	1356.5	1363.9
Q92859	-0.601709	10.3575	-2.68598	0.0306389	0.551897	-3.31837	1385	974.815	1713.34	1560.23	1687.02	1182.2	1047.3	1164.09
Q9H4G4	-0.642653	9.9988	-2.77008	0.0270963	0.551897	-3.21078	1056.06	739.35	1379.03	1305.1	1259.92	815.171	832.852	999.037
P05451	-0.666401	9.94751	-2.61059	0.0342243	0.551897	-3.41528	845.257	812.169	1159.64	1491.54	1313.31	666.284	866.765	1003.38
Q4LDE5	-0.668534	10.4944	-2.3823	0.0479663	0.551897	-3.71052	1171.14	1056.67	1953.63	1785.92	2082.08	1315.75	950.549	1667.96
P10721	-0.676258	13.4754	-2.5985	0.0348385	0.551897	-3.43086	10861	12703.4	15357.4	14670.1	14948.2	9091.54	7909.6	8474.44
Q8WZ42	-0.678613	9.54153	-2.67123	0.0313082	0.551897	-3.3373	865.116	661.748	934.502	1049.96	886.217	530.257	494.724	728.428
O60880	-0.685552	12.5961	-2.78434	0.0265396	0.551897	-3.19261	5091.91	4592.37	7971.21	8713.73	8392.37	4669.43	5106.83	6645.77
P10646	-0.706166	8.89224	-2.79889	0.0259836	0.551897	-3.17407	386.985	459.768	801.3	560.799	603.268	404.618	353.09	377.028
Q9HA90	-0.706555	9.54274	-2.54695	0.0375885	0.551897	-3.49737	950.151	451.796	780.928	927.305	1195.86	619.293	608.431	683.689
Q9BWP8	-0.753922	10.6594	-3.03926	0.0183753	0.551897	-2.87135	1721.07	1116.2	2298.38	1903.67	2306.3	1177.25	1290.67	1589.77
P17936	-0.763714	10.6261	-3.05005	0.0180945	0.551897	-2.85792	1812.72	1037.54	2193.91	1727.04	2434.43	1295.96	1346.53	1285.72
P68871	-0.768538	10.817	-2.74877	0.0279513	0.551897	-3.23798	2235.35	1488.27	1880.5	2134.27	3325.98	1419.62	1256.76	1416.03
Q9HBJ7	-0.803246	10.8908	-2.99116	0.0196842	0.551897	-2.93137	1965.48	1371.33	2423.75	2718.13	2658.65	1226.71	1416.35	2058.88
P29622	-0.804701	11.7193	-2.5327	0.0383876	0.551897	-3.51578	3330.11	2057	4393.05	4435.36	5146.46	2443.54	2333.98	4265.45
Q96DX7	-0.834064	10.624	-2.67169	0.0312874	0.551897	-3.33671	2006.21	917.411	2068.55	1864.42	2477.14	1671.89	935.587	1398.65
P41229	-0.841684	11.8828	-2.38094	0.0480628	0.551897	-3.71227	4511.43	1754.03	4753.48	5220.38	5466.78	3333.89	2613.26	4421.82
O94923	-0.868449	10.0153	-2.5355	0.0382295	0.551897	-3.51217	993.432	580.956	1812.59	1280.56	1364.03	853.259	663.29	1272.69
O76096	-0.887304	12.9592	-3.34019	0.0120267	0.551897	-2.50336	8666.43	6091.27	9945.73	10205.3	13773.7	7291.04	4847.5	6202.72
Q12860	-0.903546	10.3229	-3.0401	0.0183532	0.551897	-2.8703	1395.18	904.123	2021.53	1422.85	2060.72	773.621	927.109	1350.87
A0A0C4DH32	-0.955262	10.327	-2.69878	0.0300699	0.551897	-3.30195	1211.88	835.556	2486.43	1422.85	1911.24	1360.27	668.775	1190.16
Q76LX8	-0.962915	13.0073	-2.83183	0.0247697	0.551897	-3.13221	9231.64	4278.77	13529.1	10646.8	11584.9	5272.89	6109.25	9946.93
Q8NCX0	-0.978802	10.3906	-4.07263	0.00452064	0.551897	-1.67208	1059.12	1190.61	2183.46	2099.93	1868.53	893.325	945.562	1155.41
P51161	-0.992953	10.3775	-2.3755	0.0484532	0.551897	-3.71933	1395.18	666.531	1535.74	2148.99	2274.27	678.65	1157.02	1789.58
Q96RP7	-0.99561	11.0667	-2.39675	0.0469481	0.551897	-3.69179	2016.4	1520.16	3290.87	1727.04	5819.14	1691.68	1526.06	1711.39
Q9NQX5	-1.00194	10.3927	-2.7955	0.026112	0.551897	-3.17839	1751.62	804.728	2235.7	1589.67	2007.33	765.707	817.891	1694.02
Q15166	-1.01925	10.4705	-3.56312	0.00885531	0.551897	-2.2401	1700.7	697.36	2178.24	2119.55	1921.92	1058.54	1186.94	1242.28
O95502	-1.0581	11.7793	-2.35561	0.0499065	0.551897	-3.74512	5030.81	1254.4	5025.1	5769.9	4516.5	2364.39	4767.71	2501.93
P03950	-1.08584	10.6694	-2.48567	0.0411511	0.551897	-3.5766	1889.1	1498.9	2580.46	2418.84	2359.69	606.927	949.551	2058.88
Q9BRX9	-1.08807	8.83927	-2.44406	0.0437666	0.551897	-3.63048	526.504	229.618	524.449	486.713	1291.95	383.843	271.3	466.507
Q96PW8	-1.10338	9.53177	-2.51138	0.0396162	0.551897	-3.54335	743.419	262.041	1065.61	1118.65	1259.92	897.282	490.236	700.194
Q2NL82	-1.11205	11.4052	-2.62698	0.0334093	0.551897	-3.39418	2851.47	1966.64	2188.69	4626.71	7228.54	2354.5	1730.54	1750.49
P08047	-1.13368	11.7069	-3.01454	0.0190361	0.551897	-2.90216	1028.57	1690.25	4617.66	6633.42	7773.08	2868.93	3161.85	4152.52
P51570	-1.13949	12.5649	-2.46165	0.0426407	0.551897	-3.6077	9481.14	5187.68	15775.3	7330.13	6150.13	2314.93	3919.89	5724.91
A6NFK2	-1.17376	12.8955	-2.59961	0.0347817	0.551897	-3.42943	9185.81	5612.9	5547.46	17270.5	17190.5	4372.64	4837.53	6324.34
O14777	-1.18577	10.7169	-2.38577	0.0477194	0.551897	-3.70601	5468.71	727.125	4157.98	1138.28	2487.81	979.393	878.734	1598.46
P39059	-1.18783	10.9671	-2.36378	0.0493041	0.551897	-3.73452	2464.49	1275.66	3437.13	2463	3555.55	1108	759.043	3240.35
P61916	-1.19849	9.88191	-2.41125	0.0459488	0.551897	-3.673	895.158	812.169	783.54	3136.65	1452.11	445.179	716.153	759.268
Q6RI45	-1.21172	11.3253	-2.47927	0.0415429	0.551897	-3.58489	2932.94	1498.9	5610.15	2531.69	4740.73	2305.04	924.616	2979.74
P00441	-1.22805	11.5045	-4.82242	0.00180321	0.40679	-0.92573	7536.03	1732.77	4628.11	3140.08	4826.15	1859.86	1715.58	1737.45
Q86TB3	-1.2451	8.92154	-3.23522	0.0139243	0.551897	-2.63015	476.603	251.942	885.4	565.705	1006.87	277.495	313.192	580.744
Q13103	-1.27031	11.1577	-2.70507	0.0297942	0.551897	-3.29389	2515.4	892.961	4502.74	3915.29	2936.26	2028.04	1062.26	2962.36
O00408	-1.28048	12.3227	-2.71322	0.0294412	0.551897	-3.28345	6079.74	2625.73	5463.89	17859.2	5861.85	3551.54	3181.8	4595.57
P06732	-1.28281	11.1109	-2.4018	0.0465972	0.551897	-3.68524	3564.34	1067.83	2648.36	4180.23	3656.98	943.779	1040.32	3783.31
O94991	-1.29368	10.0929	-3.49296	0.00974343	0.551897	-2.32203	1313.71	553.848	1264.11	1893.86	2338.33	601.486	699.197	1181.47
P54802	-1.29894	11.8122	-2.70532	0.0297837	0.551897	-3.29358	4144.82	1796.55	7010.07	8591.07	3400.72	1998.36	1944.98	4717.19
Q9ULM0	-1.30008	11.0669	-2.48943	0.040923	0.551897	-3.57174	2469.58	1275.66	3897.85	5426.45	2059.65	843.861	1286.68	3010.14
P35443	-1.32188	11.3302	-2.55966	0.0368901	0.551897	-3.48096	3004.23	1674.3	5223.6	3620.91	4062.72	850.786	1466.22	4004.83
Q9HD43	-1.33429	10.6897	-3.01903	0.0189141	0.551897	-2.89655	1659.96	1037.54	4931.08	2355.06	1889.88	738.996	1755.47	1129.35
Q9UMX5	-1.36077	11.1768	-4.72951	0.00201168	0.40679	-1.01244	2978.77	1302.23	4189.33	3537.5	3785.11	1266.29	1356.5	2206.57
P0C221	-1.36387	14.3748	-2.54061	0.0379421	0.551897	-3.50557	33301.1	12437.7	54116.5	20116.1	36730	7894.5	10872	29189.2
Q96JM2	-1.37084	10.5108	-2.62146	0.0336813	0.551897	-3.40128	1405.37	829.178	3144.61	2148.99	2381.04	544.107	812.904	2475.87
I6Y481	-1.4317	10.6103	-2.76651	0.0272375	0.551897	-3.21533	1965.48	837.682	2235.7	2531.69	3352.68	822.096	560.555	2475.87
Q8N3C0	-1.43469	10.9824	-2.39042	0.0473911	0.551897	-3.69999	1455.78	1573.31	9642.76	2767.2	1965.69	1131.74	921.125	2241.75
Q8WUA8	-1.44793	12.8296	-3.31477	0.0124592	0.551897	-2.53389	13356.1	4799.66	13633.6	7982.67	15268.6	3897.79	7525.59	2523.65
Q6P1X5	-1.47866	11.8287	-3.31528	0.0124505	0.551897	-2.53329	2882.02	4241.56	10186	6682.48	4527.18	2047.82	2643.18	1502.9
P08123	-1.48559	9.50702	-3.10485	0.0167371	0.551897	-2.79	846.276	477.309	1009.2	1687.79	1238.57	313.604	294.241	999.037
P37198	-1.52557	11.0857	-3.44113	0.0104611	0.551897	-2.38311	2230.26	942.924	3813.23	3306.9	4932.92	1058.54	1216.86	2953.67
Q9UN79	-1.52747	10.2001	-2.51293	0.0395252	0.551897	-3.54134	1191.51	909.969	1358.14	6348.85	1153.15	550.043	810.909	762.743
Q08378	-1.59658	10.6287	-2.43946	0.0440663	0.551897	-3.63645	1659.96	451.796	2173.02	2865.32	4164.15	1048.64	642.344	3014.48
Q8N584	-1.601	9.76649	-2.87028	0.0234274	0.551897	-3.08347	1334.08	444.354	1211.88	1717.23	1772.43	502.557	234.396	1285.72
A0A087WSY4	-1.62528	11.4285	-2.69164	0.0303859	0.551897	-3.31111	3472.68	2338.71	4356.48	3355.96	8947.59	612.368	2703.03	1893.83
Q96A44	-1.68049	10.5428	-4.00146	0.00495426	0.551897	-1.7485	1904.38	537.902	2016.31	2384.5	4580.57	1157.46	812.904	1155.41
Q9Y5W7	-1.71177	11.3729	-5.01489	0.00144314	0.40679	-0.751156	3493.05	982.257	4492.3	4523.68	6235.55	2255.57	1536.04	1624.52
P53618	-1.7391	9.93158	-2.45847	0.0428424	0.551897	-3.61182	1002.09	424.156	2831.19	1197.16	2146.14	395.714	317.681	2128.38
O43610	-1.75924	14.449	-2.77447	0.0269236	0.551897	-3.20518	2973.68	9992.65	27162.7	95968.7	82428.8	26710.7	33812.8	10859.1
Q7KZ85	-1.77999	13.0542	-3.70579	0.00730725	0.551897	-2.0762	15937.7	6229.46	9412.93	14179.4	29202.5	4521.04	2688.07	5824.82
Q07507	-1.79807	12.3253	-2.36036	0.0495551	0.551897	-3.73896	5942.26	2514.11	12458.3	9955.04	8669.98	1785.66	1311.62	12792
Q96N23	-1.80847	11.0478	-3.01729	0.0189614	0.551897	-2.89873	1395.18	933.356	1702.89	5691.4	10036.7	1295.96	1386.42	1772.2
P23280	-1.83233	11.3525	-2.67705	0.0310425	0.551897	-3.32983	4058.25	531.524	10024.1	4312.7	3021.68	2750.21	1157.02	2436.78
Q15645	-2.13049	9.71477	-4.31393	0.00333264	0.465287	-1.42019	526.504	955.68	2998.35	2296.18	1323.99	396.704	497.717	274.518
A0A075B6H9	-2.445	11.8679	-5.10057	0.00130911	0.40679	-0.675616	2871.84	1998.53	17551.3	5877.84	10351.7	1434.46	1336.55	3240.35
Q68CZ1	-2.68301	10.6827	-7.76597	9.82928e-05	0.127721	1.10801	942.004	655.901	5213.15	4160.61	6299.61	643.036	738.097	1329.15
Q9BZG8	-2.90215	12.8764	-3.71596	0.00720867	0.551897	-2.06466	8411.84	808.98	23715.1	43764.9	12278.9	5045.36	5934.7	3935.34
Q9H2S1	-3.48832	14.5156	-6.25184	0.000387836	0.234641	0.219017	12118.8	17752.9	211033	80366.4	63423.2	5302.57	9306	7931.48

## Sheet: S. Table 3 ComBat LIMMA
Supplementary table 3. Plasma proteins significantly regulated (q-value ≤0.05) defined by LIMMA and FDR correction from detailed analysis HP-SEC segment 4
Protein Accession	Protein names	logFC	Fold Change	AveExpr	t	P.Value	adj.P.Val	B	HC_114_B	HC_115_A	HC_115_C	HC_116_B	HC_116_A	HC_117_A	HC_117_C	HC_118_B	HC_119_C	HC_121_B	MP_113_B	MP_113_A	MP_113_C	TB_114_A	TB_114_C	TB_115_B	TB_116_C	TB_117_B	TB_118_A	TB_118_C	TB_119_B	TB_119_A	TB_121_A	TB_121_C
P02741	C-reactive protein [Cleaved into: C-reactive protein(1-205)]	2.06604	4.18734	10.7721	9.15452	1.76777e-09	7.53068e-07	11.8401	10.1279	9.54438	8.67728	8.98743	10.0621	9.78367	9.86729	9.38021	9.83522	10.0584	11.2886	10.9342	11.3014	12.1936	12.132	12.1162	11.5945	12.1678	12.3027	11.334	11.3418	11.6659	10.0935	11.7408
P05109	Protein S100-A8 (Calgranulin-A) (Calprotectin L1L subunit) (Cystic fibrosis antigen) (CFAG) (Leukocyte L1 complex light chain) (Migration inhibitory factor-related protein 8) (MRP-8) (p8) (S100 calcium-binding protein A8) (Urinary stone protein band A)	1.65151	3.14161	11.3686	6.09642	2.21813e-06	0.000107361	4.80957	11.4424	9.63963	9.32386	10.6197	11.2271	10.5713	10.4083	9.57596	11.3102	10.5095	11.8274	11.5413	11.5929	13.2724	13.1454	12.1964	12.1521	12.0064	11.7549	11.56	12.2916	12.1355	11.1402	11.6025
P06702	Protein S100-A9 (Calgranulin-B) (Calprotectin L1H subunit) (Leukocyte L1 complex heavy chain) (Migration inhibitory factor-related protein 14) (MRP-14) (p14) (S100 calcium-binding protein A9)	1.42409	2.68344	11.0563	6.01693	2.71036e-06	0.000107361	4.61173	10.7507	9.53716	9.24021	10.2884	10.8082	10.5227	10.3801	9.81721	11.067	10.4505	11.2378	11.262	11.1757	12.8107	12.6594	11.6165	11.7064	11.9367	11.3833	11.0227	11.8001	11.7968	10.7278	11.3528
P02750	Leucine-rich alpha-2-glycoprotein (LRG)	1.32096	2.49833	11.5347	8.00465	2.24432e-08	4.7804e-06	9.34325	10.787	10.811	10.7101	10.907	11.2246	10.8929	10.4148	10.7289	11.1296	10.8508	11.6509	11.4228	11.4701	12.457	12.5621	12.3696	12.2014	12.5058	12.5344	12.1313	12.2383	12.3145	10.7845	11.7338
P0DJI8	Serum amyloid A-1 protein (SAA) [Cleaved into: Amyloid protein A (Amyloid fibril protein AA); Serum amyloid protein A(2-104); Serum amyloid protein A(3-104); Serum amyloid protein A(2-103); Serum amyloid protein A(2-102); Serum amyloid protein A(4-101)]	1.24739	2.37411	10.5997	6.00231	2.81232e-06	0.000107361	4.57527	9.851	9.65871	9.60757	9.70252	10.0393	9.90652	10.0235	10.2605	9.93889	10.0329	10.8399	10.7678	11.1189	11.8482	12.1366	12.0009	11.0363	10.7643	11.522	10.1401	10.8142	11.3491	10.1025	10.9305
P78352	Disks large homolog 4 (Postsynaptic density protein 95) (PSD-95) (Synapse-associated protein 90) (SAP-90) (SAP90)	1.22119	2.33139	13.8785	6.85367	3.39895e-07	3.61988e-05	6.6621	13.2446	12.9306	12.3902	13.3899	13.4717	12.8444	13.4659	13.5779	13.6248	13.3097	13.7104	14.2174	13.9989	14.8246	15.0885	14.2439	14.6261	14.7102	14.7195	14.2318	14.2471	14.7314	13.3499	14.1347
P80511	Protein S100-A12 (CGRP) (Calcium-binding protein in amniotic fluid 1) (CAAF1) (Calgranulin-C) (CAGC) (Extracellular newly identified RAGE-binding protein) (EN-RAGE) (Migration inhibitory factor-related protein 6) (MRP-6) (p6) (Neutrophil S100 protein) (S100 calcium-binding protein A12) [Cleaved into: Calcitermin]	1.13128	2.19053	11.7529	3.62635	0.00127733	0.00788611	-1.41081	12.2004	11.5525	10.6246	10.8026	10.9664	10.8134	11.7446	9.24347	11.9885	10.8883	12.6023	12.9666	11.3245	13.0653	12.9677	12.3206	12.2175	12.6716	11.2242	11.346	12.8855	12.2579	11.4528	11.9423
P14555	Phospholipase A2, membrane associated (EC 3.1.1.4) (GIIC sPLA2) (Group IIA phospholipase A2) (Non-pancreatic secretory phospholipase A2) (NPS-PLA2) (Phosphatidylcholine 2-acylhydrolase 2A)	1.077	2.10964	11.1459	3.65849	0.00117742	0.00759974	-1.33252	10.5051	10.22	11.1268	10.3712	10.3249	10.3869	10.212	10.4199	11.6333	10.655	11.3276	11.1699	10.8623	12.9461	13.1086	12.5658	9.96078	11.6896	11.4792	11.3525	11.7761	11.7327	10.7055	10.9706
P0DJI9	Serum amyloid A-2 protein (SAA2)	1.06827	2.09692	10.5768	4.44051	0.000157371	0.00203152	0.619046	10.0279	9.33136	9.61052	9.73172	10.4656	9.98306	10.028	10.1407	10.0074	10.1792	10.8235	11.013	11.2945	12.2348	12.0793	11.9978	11.0847	10.4462	11.1787	10.2495	10.9262	10.7008	10.0332	10.2761
Q9BXR6	Complement factor H-related protein 5 (FHR-5)	1.04829	2.06808	10.6877	6.64938	5.60227e-07	4.03644e-05	6.16855	10.6031	9.61466	10.2811	10.3469	10.317	10.3027	10.15	9.8741	10.0675	9.99708	10.3113	10.7317	10.6675	11.8366	11.3106	10.9062	11.5158	11.6922	11.6439	10.5766	11.3912	10.832	10.6205	10.9151
P07988	Pulmonary surfactant-associated protein B (SP-B) (18 kDa pulmonary-surfactant protein) (6 kDa protein) (Pulmonary surfactant-associated proteolipid SPL(Phe))	1.02776	2.03886	12.25	6.6434	5.68513e-07	4.03644e-05	6.15405	11.2726	11.6632	11.07	11.8239	12.1675	11.8253	11.5203	11.7992	12.0686	11.8568	12.2416	11.9747	12.6354	13.0632	12.9018	12.8759	13.1979	12.9059	12.646	12.5301	12.76	13.0529	11.9588	12.1872
P02774	Vitamin D-binding protein (DBP) (VDB) (Gc protein-derived macrophage activating factor) (Gc-MAF) (GcMAF) (Gc-globulin) (Group-specific component) (Gc) (Vitamin D-binding protein-macrophage activating factor) (DBP-maf)	0.838809	1.78857	11.2835	6.08545	2.28022e-06	0.000107361	4.78231	11.2014	10.7573	10.6902	10.9089	11.0064	10.8694	10.8726	10.2829	10.8597	10.9993	11.2207	11.544	11.0709	12.2713	11.6869	11.3854	12.0674	11.9683	11.4463	11.4164	12.0225	11.6676	10.9767	11.6113
P00738	Haptoglobin (Zonulin) [Cleaved into: Haptoglobin alpha chain; Haptoglobin beta chain]	0.784462	1.72245	10.9115	5.62261	7.38759e-06	0.00019123	3.62251	10.6764	9.98889	10.3877	10.3781	11.3165	10.6112	10.3877	10.0838	10.2686	10.8448	11.0388	10.8602	10.9675	11.3203	11.6932	11.0247	11.1889	11.4442	11.2953	11.5297	11.5426	11.229	10.7424	11.0568
P18428	Lipopolysaccharide-binding protein (LBP)	0.726165	1.65424	11.4693	4.29631	0.000228765	0.00232033	0.254235	11.7575	10.9973	10.2922	11.019	11.5473	11.0126	10.9158	10.9848	11.1382	11.0392	11.4545	11.8224	11.5201	12.4275	12.1929	11.8007	11.7528	12.5117	11.7348	11.769	11.4549	11.4249	11.0698	11.6229
Q15485	Ficolin-2 (37 kDa elastin-binding protein) (Collagen/fibrinogen domain-containing protein 2) (EBP-37) (Ficolin-B) (Ficolin-beta) (Hucolin) (L-ficolin) (Serum lectin p35)	0.705056	1.63021	11.3298	4.34869	0.000199718	0.00218154	0.386565	11.171	10.7643	11.2153	11.1458	10.8464	11.5133	11.1324	10.843	10.8337	10.3987	11.1181	11.3532	10.9731	12.0658	11.7247	11.4606	11.9978	12.1376	11.2413	11.2916	12.0217	12.0502	10.7196	11.8952
Q9NPH3	Interleukin-1 receptor accessory protein (IL-1 receptor accessory protein) (IL-1RAcP) (Interleukin-1 receptor 3) (IL-1R-3) (IL-1R3)	0.68184	1.60418	10.7277	3.64561	0.0012165	0.00773475	-1.36391	10.5974	10.4761	11.4894	10.2081	10.1721	10.4754	9.96022	9.73056	10.3826	10.3243	10.4591	11.1879	10.3044	10.996	10.5112	11.9717	11.5291	11.4217	10.8667	11.0187	10.9754	10.8124	10.8764	10.719
P08637	Low affinity immunoglobulin gamma Fc region receptor III-A (CD16a antigen) (Fc-gamma RIII-alpha) (Fc-gamma RIII) (Fc-gamma RIIIa) (FcRIII) (FcRIIIa) (FcR-10) (IgG Fc receptor III-2) (CD antigen CD16a)	0.681658	1.60398	11.4003	4.32861	0.000210395	0.00218606	0.3358	11.1301	11.1015	11.0773	10.6622	10.5804	11.1043	11.1961	11.7523	10.6263	10.8504	11.6646	12.0142	11.2604	11.6393	11.6017	12.2427	11.9893	11.3601	12.041	11.3722	11.2981	11.9556	11.0797	12.0077
P02748	Complement component C9 [Cleaved into: Complement component C9a; Complement component C9b]	0.67807	1.6	11.7381	6.33992	1.20518e-06	7.33436e-05	5.41195	11.695	11.6189	11.242	11.4937	11.3468	11.3289	11.284	11.1694	11.4804	11.2085	11.628	11.7852	11.7203	11.7423	11.8359	12.242	12.2346	12.3954	11.9985	12.1169	12.0515	12.4615	11.5413	12.0929
Q9UGM5	Fetuin-B (16G2) (Fetuin-like protein IRL685) (Gugu)	0.674754	1.59632	10.4715	5.15131	2.486e-05	0.000460451	2.42766	10.0548	10.1393	10.232	10.4443	9.8137	10.43	10.3926	9.76226	9.74408	10.0847	10.5617	10.8286	10.1974	11.1309	10.7607	10.8156	11.0429	10.948	10.7406	10.9216	10.8928	10.7676	9.95109	10.6583
P02763	Alpha-1-acid glycoprotein 1 (AGP 1) (Orosomucoid-1) (OMD 1)	0.661023	1.5812	11.1796	5.97358	3.02424e-06	0.000107361	4.50356	11.018	10.6199	10.455	10.7961	10.9196	10.8479	11.0307	10.6671	10.9249	11.0248	11.2104	11.2589	11.132	11.7076	11.7627	11.477	11.4212	11.8234	11.6255	11.328	11.3305	11.7811	10.8756	11.2731
P02790	Hemopexin (Beta-1B-glycoprotein)	0.645292	1.56406	11.4252	4.88747	4.92699e-05	0.000807269	1.75576	11.1246	10.8724	10.9393	10.9696	11.2068	11.4572	11.2087	10.9846	10.9424	11.2448	11.4572	11.4874	11.1652	12.2499	11.8754	11.4204	12.0737	12.0211	11.6217	11.5452	12.0713	11.7299	10.8777	11.6574
P27918	Properdin (Complement factor P)	0.634862	1.55279	10.6618	4.00552	0.000484918	0.00405049	-0.475878	10.727	9.86446	10.5511	10.6369	10.0802	10.5788	10.6434	9.65821	10.0959	10.3019	10.5755	11.2685	10.4653	11.4504	11.0128	10.9598	11.2313	11.1696	10.7371	10.4471	11.3256	10.7396	10.3421	11.0197
P50281	Matrix metalloproteinase-14 (MMP-14) (EC 3.4.24.80) (MMP-X1) (Membrane-type matrix metalloproteinase 1) (MT-MMP 1) (MTMMP1) (Membrane-type-1 matrix metalloproteinase) (MT1-MMP) (MT1MMP)	0.628399	1.54585	11.3434	3.4284	0.00210186	0.0111924	-1.88804	11.4008	10.9479	10.3872	11.2464	10.8454	11.3164	11.0107	11.1566	11.0934	10.9994	11.2497	10.9827	11.2482	11.7086	12.4733	11.1021	11.5328	12.2242	11.861	11.8921	11.5583	12.1281	10.4303	11.4462
P14151	L-selectin (CD62 antigen-like family member L) (Leukocyte adhesion molecule 1) (LAM-1) (Leukocyte surface antigen Leu-8) (Leukocyte-endothelial cell adhesion molecule 1) (LECAM1) (Lymph node homing receptor) (TQ1) (gp90-MEL) (CD antigen CD62L)	0.624643	1.54183	11.4354	4.63375	9.5257e-05	0.00135265	1.10974	11.2889	11.0398	10.8308	10.9799	10.9835	11.4433	11.2548	10.7483	11.1113	11.1721	11.6793	11.7398	11.3678	12.0847	11.7122	11.5817	12.3984	12.0843	11.6768	11.3595	11.734	11.4573	11.0021	11.7182
P25311	Zinc-alpha-2-glycoprotein (Zn-alpha-2-GP) (Zn-alpha-2-glycoprotein)	0.617751	1.53448	11.1954	4.99486	3.72852e-05	0.000661813	2.02935	10.9492	10.6421	10.6713	10.8785	10.6139	11.3242	10.9925	11.0334	10.7022	10.9183	11.2074	11.3245	11.0391	11.8857	11.8728	11.349	11.5021	11.5555	11.5641	11.4104	11.3805	11.6488	10.6511	11.5731
P15907	Beta-galactoside alpha-2,6-sialyltransferase 1 (Alpha 2,6-ST 1) (EC 2.4.99.1) (B-cell antigen CD75) (CMP-N-acetylneuraminate-beta-galactosamide-alpha-2,6-sialyltransferase 1) (ST6Gal I) (ST6GalI) (Sialyltransferase 1)	0.616981	1.53366	12.0363	4.33742	0.000205639	0.00218606	0.358086	11.5986	12.3519	11.0768	11.7055	11.9837	11.6871	11.8203	11.2701	11.9963	11.577	12.0735	11.7104	12.4602	12.7083	12.5109	12.6629	12.1129	12.6131	12.0568	12.2425	12.3953	12.0795	12.253	11.9252
P01011	Alpha-1-antichymotrypsin (ACT) (Cell growth-inhibiting gene 24/25 protein) (Serpin A3) [Cleaved into: Alpha-1-antichymotrypsin His-Pro-less]	0.607005	1.52309	11.7832	5.73181	5.58897e-06	0.000170064	3.89763	11.4666	11.3655	11.22	11.5467	11.8194	11.3412	11.242	11.533	11.7227	11.4415	11.7979	11.7373	11.717	12.2724	12.4784	12.2204	12.0503	12.0603	12.2407	11.9458	12.1783	12.1252	11.5227	11.7511
P18065	Insulin-like growth factor-binding protein 2 (IBP-2) (IGF-binding protein 2) (IGFBP-2)	0.587901	1.50306	11.2495	4.0526	0.000429548	0.00365975	-0.358305	10.8905	10.8521	10.816	10.9814	11.2278	10.7106	10.7328	10.4277	11.3286	11.2468	11.4198	11.5412	11.2088	11.5581	11.6941	11.4914	11.1725	11.9449	11.5702	12.2095	11.3798	11.7058	11.0344	10.842
Q9Y275	Tumor necrosis factor ligand superfamily member 13B (B lymphocyte stimulator) (BLyS) (B-cell-activating factor) (BAFF) (Dendritic cell-derived TNF-like molecule) (TNF- and APOL-related leukocyte expressed ligand 1) (TALL-1) (CD antigen CD257) [Cleaved into: Tumor necrosis factor ligand superfamily member 13b, membrane form; Tumor necrosis factor ligand superfamily member 13b, soluble form]	0.565739	1.48015	12.6456	3.82862	0.00076344	0.00561336	-0.914986	12.3699	12.2392	12.1931	12.2325	12.477	12.1873	12.3073	12.5452	12.6774	11.9493	13.0014	12.7402	12.8551	13.2303	13.3462	13.4031	12.495	12.571	13.2078	13.0191	12.487	13.3385	12.3731	12.248
P68032	Actin, alpha cardiac muscle 1 (Alpha-cardiac actin) [Cleaved into: Actin, alpha cardiac muscle 1, intermediate form]	0.559312	1.47357	11.1288	2.80102	0.00966101	0.0331903	-3.32817	11.7833	10.4091	10.1012	10.5624	10.3674	11.1159	11.0283	10.9678	11.2989	10.6214	10.9379	11.4851	11.1785	11.6558	12.2297	11.2897	11.3295	10.7562	11.9283	11.3636	11.7631	11.3418	10.7839	10.7921
P60709	Actin, cytoplasmic 1 (Beta-actin) [Cleaved into: Actin, cytoplasmic 1, N-terminally processed]	0.549489	1.46357	11.1612	3.19063	0.00378758	0.0177309	-2.44841	11.0218	10.9213	10.7426	10.6757	10.94	11.0674	11.2919	11.0118	10.4771	10.7155	11.0534	11.0917	11.0616	11.3969	12.183	11.2644	10.9618	11.0936	11.684	11.3771	12.1754	12.0552	10.4611	11.1435
P00740	Coagulation factor IX (EC 3.4.21.22) (Christmas factor) (Plasma thromboplastin component) (PTC) [Cleaved into: Coagulation factor IXa light chain; Coagulation factor IXa heavy chain]	0.548899	1.46297	10.5279	2.73214	0.0113497	0.0379824	-3.4778	10.3338	10.0928	11.2315	10.1735	10.1991	9.91114	9.85211	9.98707	10.0465	10.1847	10.2021	11.6713	10.5327	10.4924	10.9126	10.23	10.9191	11.7418	10.806	10.4853	11.2139	10.987	10.0654	10.3978
P28062	Proteasome subunit beta type-8 (EC 3.4.25.1) (Low molecular mass protein 7) (Macropain subunit C13) (Multicatalytic endopeptidase complex subunit C13) (Proteasome component C13) (Proteasome subunit beta-5i) (Really interesting new gene 10 protein)	0.540589	1.45457	11.9651	3.80587	0.000809141	0.00561336	-0.971114	12.1528	11.1175	11.9234	11.5125	11.1784	12.0676	11.6334	11.7059	11.8799	11.4866	11.91	11.9452	12.3783	12.3333	12.5286	12.7328	12.2367	11.8994	12.4409	11.6656	12.2023	12.3016	12.0039	11.925
Q86YT9	Junctional adhesion molecule-like (Adhesion molecule interacting with CXADR antigen 1) (Dendritic cell-specific protein CREA7-1)	0.524669	1.4386	11.4612	2.65002	0.0137253	0.0446335	-3.65354	11.6112	11.0927	10.833	11.1831	10.2985	11.7381	11.2615	11.8467	10.9911	11.1714	10.8029	11.6655	11.5712	12.1082	12.1191	11.6447	12.0013	12.0903	11.7918	11.9976	11.2054	12.177	10.763	11.103
P13473	Lysosome-associated membrane glycoprotein 2 (LAMP-2) (Lysosome-associated membrane protein 2) (CD107 antigen-like family member B) (LGP-96) (CD antigen CD107b)	0.518832	1.43279	12.1847	3.00383	0.00596362	0.023743	-2.87687	12.57	11.5849	11.6333	12.0953	11.2221	12.2125	12.3521	11.6963	12.0648	11.576	12.7157	12.2401	11.8537	12.6644	11.5897	12.0882	12.7014	12.8497	12.4254	12.5713	12.5497	12.7521	11.9307	12.4927
P01042	Kininogen-1 (Alpha-2-thiol proteinase inhibitor) (Fitzgerald factor) (High molecular weight kininogen) (HMWK) (Williams-Fitzgerald-Flaujeac factor) [Cleaved into: Kininogen-1 heavy chain; T-kinin (Ile-Ser-Bradykinin); Bradykinin (Kallidin I); Lysyl-bradykinin (Kallidin II); Kininogen-1 light chain; Low molecular weight growth-promoting factor]	0.504814	1.41894	11.3812	3.59962	0.00136666	0.0083171	-1.47574	11.2696	11.2557	11.4444	11.1758	11.117	11.1449	10.9493	10.6393	11.2253	11.1033	11.0214	11.7585	11.0357	11.8956	11.2527	11.3422	11.8253	12.1206	11.3452	11.8424	12.2829	11.3975	11.2187	11.4868
Q8WU39	Marginal zone B- and B1-cell-specific protein (Mesenteric estrogen-dependent adipose 7) (MEDA-7) (Plasma cell-induced resident endoplasmic reticulum protein) (Plasma cell-induced resident ER protein) (pERp1) (Proapoptotic caspase adapter protein)	0.489417	1.40388	11.8671	2.85659	0.00847476	0.0303382	-3.20607	11.8928	10.9731	11.3011	11.8813	11.6268	11.6006	11.7193	11.7057	11.5511	12.1797	11.2595	11.9	11.7607	12.1805	12.5962	11.4186	11.8299	12.4117	11.83	12.4915	11.8623	12.9977	12.2123	11.6274
P02671	Fibrinogen alpha chain [Cleaved into: Fibrinopeptide A; Fibrinogen alpha chain]	0.458443	1.37406	11.2452	5.30401	1.67545e-05	0.000342963	2.81585	10.9319	10.8515	10.879	10.9098	11.2869	11.0448	10.9886	11.1298	10.8983	11.07	11.3517	11.2466	11.2627	11.4203	11.4329	11.4617	11.4844	11.5692	11.4172	11.5673	11.489	11.646	10.9302	11.614
Q10588	ADP-ribosyl cyclase/cyclic ADP-ribose hydrolase 2 (EC 3.2.2.6) (ADP-ribosyl cyclase 2) (Bone marrow stromal antigen 1) (BST-1) (Cyclic ADP-ribose hydrolase 2) (cADPr hydrolase 2) (CD antigen CD157)	0.453214	1.36909	11.4016	3.44664	0.00200814	0.0108287	-1.84445	11.2704	10.9862	11.1892	11.3655	10.6236	11.3217	11.5022	11.0645	10.9944	11.4439	11.2578	11.4852	11.2099	11.9302	12.1962	11.7809	11.6129	11.9956	11.5919	11.1317	11.2586	11.7388	11.2274	11.459
P24387	Corticotropin-releasing factor-binding protein (CRF-BP) (CRF-binding protein) (Corticotropin-releasing hormone-binding protein) (CRH-BP)	0.424522	1.34213	11.3667	3.31018	0.0028209	0.0136557	-2.16859	11.4454	11.1963	11.3454	11.084	10.8422	11.0755	11.385	10.9607	10.9342	11.1806	11.0158	11.9236	11.1479	11.2738	11.9472	11.7317	11.2446	11.9834	11.1802	11.4164	11.6839	11.3771	11.9005	11.525
Q06033	Inter-alpha-trypsin inhibitor heavy chain H3 (ITI heavy chain H3) (ITI-HC3) (Inter-alpha-inhibitor heavy chain 3) (Serum-derived hyaluronan-associated protein) (SHAP)	0.395443	1.31535	10.896	2.90817	0.00749821	0.027776	-3.09166	10.4868	10.7379	10.226	10.5681	11.1666	10.5024	10.6702	10.6859	11.1471	10.9169	10.689	10.747	10.7917	10.9758	11.3325	11.1369	11.122	11.4192	11.0849	10.54	11.3888	11.5172	10.4397	11.2114
P01009	Alpha-1-antitrypsin (Alpha-1 protease inhibitor) (Alpha-1-antiproteinase) (Serpin A1) [Cleaved into: Short peptide from AAT (SPAAT)]	0.374509	1.2964	11.1677	3.36781	0.0024448	0.012701	-2.03229	10.7753	11.0346	10.3795	11.3391	11.31	10.8393	10.9465	10.9336	11.1293	11.1978	11.0751	10.9714	11.1007	11.5407	11.6533	11.1407	11.5112	11.5652	11.3145	11.4457	11.2884	11.4186	10.9984	11.1164
P19652	Alpha-1-acid glycoprotein 2 (AGP 2) (Orosomucoid-2) (OMD 2)	0.37325	1.29527	11.2846	3.32946	0.00268923	0.0132316	-2.12309	11.16	11.0725	11.1668	10.9223	10.7065	11.2939	11.1587	11.1049	11.1179	11.199	11.3238	11.3185	11.1882	11.7207	11.7397	11.5299	11.1806	11.6704	11.7055	11.1639	11.2476	11.7229	10.8265	11.5906
Q16610	Extracellular matrix protein 1 (Secretory component p85)	0.366512	1.28923	11.2104	3.05137	0.00531726	0.0219918	-2.76892	11.3212	10.7412	10.9589	10.9963	10.8742	11.4334	11.0319	11.0447	11.0208	10.9108	11.0351	11.2663	11.0169	11.5347	11.3758	11.1668	11.3919	11.2814	11.6616	11.4742	12.0123	11.4668	10.6951	11.3379
P02647	Apolipoprotein A-I (Apo-AI) (ApoA-I) (Apolipoprotein A1) [Cleaved into: Proapolipoprotein A-I (ProapoA-I); Truncated apolipoprotein A-I (Apolipoprotein A-I(1-242))]	0.283279	1.21696	11.6284	2.58487	0.0159332	0.0499085	-3.79084	11.7038	11.4075	11.4366	11.6213	11.2267	11.6781	11.4484	11.3278	11.437	11.3417	11.6424	11.9833	11.6186	12.1428	11.396	11.423	12.1143	11.8187	11.6969	11.8929	12.028	11.5462	11.3462	11.8031
P07225	Vitamin K-dependent protein S	0.270893	1.20655	11.8589	2.9663	0.0065261	0.0248225	-2.96153	12.2041	11.4716	11.6686	11.5921	11.7348	11.7552	11.6714	11.5806	12.0886	11.6213	11.7537	11.7196	11.6451	11.846	11.9	12.1126	12.0763	12.0847	12.1671	12.0403	12.1207	12.0882	11.8793	11.7917
P00746	Complement factor D (EC 3.4.21.46) (Adipsin) (C3 convertase activator) (Properdin factor D)	-0.253942	-1.19246	10.9198	-3.13413	0.00434889	0.0192642	-2.57919	10.9048	11.0429	11.3038	10.9238	10.9476	11.2338	10.9168	11.3288	10.8413	11.1414	10.8028	11.0275	10.8098	10.7904	10.8722	10.7438	10.5931	10.8775	10.8199	10.9534	10.7998	10.841	10.6998	10.8592
P06396	Gelsolin (AGEL) (Actin-depolymerizing factor) (ADF) (Brevin)	-0.2638	-1.20064	11.1773	-3.07118	0.00506821	0.0211672	-2.72371	11.4385	11.3113	11.3	11.3706	11.2438	11.178	11.1059	11.3654	11.6313	11.2302	11.3161	11.0818	11.0908	10.8135	11.052	10.8888	11.1497	10.9045	10.9946	11.121	11.1528	11.4464	11.0964	10.971
P05090	Apolipoprotein D (Apo-D) (ApoD)	-0.278822	-1.2132	11.3552	-2.68603	0.0126313	0.0417125	-3.57683	11.6047	11.3893	11.6826	11.3968	11.7496	11.1484	11.2363	11.7626	11.7142	11.3534	11.2743	11.3588	11.3797	11.0839	10.9828	11.2068	11.2924	10.9746	11.123	11.2798	11.1583	11.2187	11.7985	11.356
Q9P2X0	Dolichol-phosphate mannosyltransferase subunit 3 (Dolichol-phosphate mannose synthase subunit 3) (DPM synthase subunit 3) (Dolichyl-phosphate beta-D-mannosyltransferase subunit 3) (Mannose-P-dolichol synthase subunit 3) (MPD synthase subunit 3) (Prostin-1)	-0.284351	-1.21786	11.076	-2.589	0.015784	0.0498071	-3.78219	11.4677	11.1865	11.3313	11.1805	11.3509	11.0033	11.1699	11.3836	11.5699	10.9054	10.5762	10.7764	11.2467	10.908	11.0546	10.6492	10.8604	11.2096	10.9525	10.7947	10.996	10.9923	11.4915	10.7672
P02760	Protein AMBP [Cleaved into: Alpha-1-microglobulin (Protein HC) (Alpha-1 microglycoprotein) (Complex-forming glycoprotein heterogeneous in charge); Inter-alpha-trypsin inhibitor light chain (ITI-LC) (Bikunin) (EDC1) (HI-30) (Uronic-acid-rich protein); Trypstatin]	-0.293126	-1.22529	11.4804	-2.94475	0.00687152	0.025905	-3.00991	11.4439	11.5735	11.8717	11.5538	11.3191	11.7556	11.7351	11.9417	11.6002	11.6156	11.4116	11.4992	11.3822	11.3391	11.242	11.5198	11.1541	11.2129	11.4849	11.5632	11.1786	11.8428	11.0633	11.2262
P39060	Collagen alpha-1(XVIII) chain [Cleaved into: Endostatin; Non-collagenous domain 1 (NC1)]	-0.298116	-1.22954	12.1012	-3.09169	0.00482211	0.02069	-2.67675	12.3335	12.4739	12.3747	12.1195	12.1265	12.1884	11.8519	12.3355	12.2077	12.3301	12.0515	12.3877	12.35	11.968	12.076	11.9073	11.6193	12.0019	11.6915	12.0942	11.9248	11.6333	12.1707	12.2099
P19022	Cadherin-2 (CDw325) (Neural cadherin) (N-cadherin) (CD antigen CD325)	-0.306977	-1.23711	11.5044	-2.97394	0.00640765	0.0246601	-2.94434	11.9024	11.6935	12.0845	11.8433	11.4804	11.8676	11.5033	11.497	11.6553	11.1154	11.6348	11.5417	11.3573	11.572	11.2284	11.3912	11.2729	11.2833	11.6202	11.4916	11.3316	11.227	11.3587	11.1533
P10909	Clusterin (Aging-associated gene 4 protein) (Apolipoprotein J) (Apo-J) (Complement cytolysis inhibitor) (CLI) (Complement-associated protein SP-40,40) (Ku70-binding protein 1) (NA1/NA2) (Sulfated glycoprotein 2) (SGP-2) (Testosterone-repressed prostate message 2) (TRPM-2) [Cleaved into: Clusterin beta chain (ApoJalpha) (Complement cytolysis inhibitor a chain); Clusterin alpha chain (ApoJbeta) (Co…	-0.315834	-1.24473	11.1434	-4.60037	0.00010389	0.00138303	1.02487	11.3473	11.3772	11.3339	11.3273	11.2046	11.2659	11.303	11.3946	11.4111	11.2482	10.9328	11.0168	11.2191	11.1003	10.8047	10.9456	10.9817	10.988	11.1136	11.1627	11.0292	10.9986	10.9883	10.9475
P17900	Ganglioside GM2 activator (Cerebroside sulfate activator protein) (GM2-AP) (Sphingolipid activator protein 3) (SAP-3) [Cleaved into: Ganglioside GM2 activator isoform short]	-0.332474	-1.25917	11.2753	-3.33105	0.00267865	0.0132316	-2.11934	11.4345	10.977	11.3985	11.5304	11.5863	11.5527	11.5136	11.0511	11.5866	11.6587	11.6558	11.5189	11.0818	11.0749	11.0484	11.2055	11.0583	11.0744	11.1909	11.1956	11.1079	10.7548	11.318	11.0325
O43866	CD5 antigen-like (Apoptosis inhibitor expressed by macrophages) (hAIM) (CT-2) (IgM-associated peptide) (SP-alpha)	-0.333116	-1.25973	11.4563	-3.15093	0.00417409	0.0192642	-2.5404	11.5326	11.8687	11.4436	11.3422	11.3399	11.6515	11.735	11.6171	11.5746	11.8907	11.6058	11.9996	11.4185	10.8897	11.0071	11.1436	11.5268	11.2913	11.2348	11.3619	11.1716	11.2206	11.3919	11.6917
P02042	Hemoglobin subunit delta (Delta-globin) (Hemoglobin delta chain)	-0.339818	-1.2656	11.8793	-2.62232	0.0146266	0.0464993	-3.71215	11.8204	11.7555	12.3912	11.9436	11.9497	12.5525	12.2532	11.5947	11.8937	12.3111	11.7291	12.1071	12.0264	11.5096	11.6571	11.6984	11.4279	11.8277	11.9187	11.9073	12.2689	11.4332	11.8505	11.2749
Q13332	Receptor-type tyrosine-protein phosphatase S (R-PTP-S) (EC 3.1.3.48) (Receptor-type tyrosine-protein phosphatase sigma) (R-PTP-sigma)	-0.343564	-1.26889	12.8812	-2.74051	0.0111305	0.0376317	-3.45971	13.3041	13.2235	13.1908	12.7971	13.0174	13.3263	12.8021	13.1458	13.1126	13.1106	12.561	12.6017	12.602	12.8618	12.3946	12.4478	12.8863	13.0866	12.5618	13.3209	13.0737	12.0622	12.7762	12.8824
P51884	Lumican (Keratan sulfate proteoglycan lumican) (KSPG lumican)	-0.350855	-1.27532	11.9227	-2.85038	0.00860007	0.0305303	-3.21977	12.2508	11.8513	12.2341	12.4662	12.1096	12.0012	11.843	12.4252	12.0984	11.8612	11.7996	11.9494	11.8597	11.3168	11.4953	11.3839	11.7553	11.7592	12.247	12.2541	11.6509	11.6354	12.1469	11.7508
O00468	Agrin [Cleaved into: Agrin N-terminal 110 kDa subunit; Agrin C-terminal 110 kDa subunit; Agrin C-terminal 90 kDa fragment (C90); Agrin C-terminal 22 kDa fragment (C22)]	-0.366866	-1.28955	10.0272	-2.62536	0.0145253	0.0464993	-3.70575	9.98741	10.3252	10.3671	9.95998	9.63918	10.6745	10.0623	10.8297	9.94832	10.2408	9.97441	10.3384	10.103	9.67283	9.76061	9.74655	9.44321	9.64403	10.0651	10.2035	9.66259	9.82628	9.69188	10.4859
Q9H8L6	Multimerin-2 (EMILIN-3) (Elastin microfibril interface located protein 3) (Elastin microfibril interfacer 3) (EndoGlyx-1 p125/p140 subunit)	-0.36831	-1.29084	11.3661	-3.57128	0.00146805	0.00856698	-1.54443	11.6134	11.5294	11.607	11.5861	11.0523	11.8362	11.44	11.7821	11.8637	11.4664	11.1361	11.2682	11.3025	10.9228	11.054	11.1063	11.0926	11.0776	11.0897	11.2579	11.187	11.5934	11.4705	11.4511
P68871	Hemoglobin subunit beta (Beta-globin) (Hemoglobin beta chain) [Cleaved into: LVV-hemorphin-7; Spinorphin]	-0.371549	-1.29374	11.1843	-2.99553	0.00608381	0.0239973	-2.89563	10.9753	11.1881	11.6267	11.0921	11.3533	11.9703	11.5876	10.939	11.318	11.4984	11.2892	11.3395	11.4296	10.9037	10.8375	10.8922	10.8696	11.1412	11.0571	11.2167	11.5621	10.7471	10.9237	10.6656
Q6YHK3	CD109 antigen (150 kDa TGF-beta-1-binding protein) (C3 and PZP-like alpha-2-macroglobulin domain-containing protein 7) (Platelet-specific Gov antigen) (p180) (r150) (CD antigen CD109)	-0.374386	-1.29629	9.39343	-2.8424	0.00876377	0.0308543	-3.23736	9.47889	9.85346	9.95168	9.56174	9.17011	9.30172	9.83531	9.85729	9.4476	9.41819	9.31467	9.58442	9.32182	8.58842	8.84179	9.14522	9.17969	9.45434	9.57878	9.16945	8.87905	9.47751	9.66841	9.3627
A0A0C4DH38	Immunoglobulin heavy variable 5-51	-0.382288	-1.30341	11.0932	-3.08874	0.0048568	0.02069	-2.68352	11.3917	11.6632	11.2029	11.1248	11.3793	11.2785	11.3781	10.6011	11.3111	11.6588	11.3425	10.8563	10.9655	10.6129	10.4897	10.9059	11.0193	11.1056	10.8071	11.1629	10.7163	10.8166	11.2285	11.2186
P01591	Immunoglobulin J chain (Joining chain of multimeric IgA and IgM)	-0.383968	-1.30493	10.9166	-2.87223	0.00816655	0.0294826	-3.17148	11.097	11.2466	10.9009	10.8848	10.9527	10.9355	10.885	10.9135	11.268	11.6479	11.3518	11.4103	10.9229	10.2224	10.6054	10.6603	10.9223	10.3247	10.6501	11.0745	10.5322	10.5683	11.4579	10.5636
Q9H4G4	Golgi-associated plant pathogenesis-related protein 1 (GAPR-1) (Golgi-associated PR-1 protein) (Glioma pathogenesis-related protein 2) (GliPR 2)	-0.386779	-1.30747	11.1149	-3.33347	0.00266257	0.0132316	-2.1136	11.6047	11.4811	11.0383	11.4116	11.4619	11.1814	11.5614	11.2064	11.4424	10.7746	11.2905	10.9253	11.1527	10.5308	10.8012	11.0098	10.8086	10.8062	10.9336	11.4401	10.9055	11.1061	11.2052	10.6784
P05452	Tetranectin (TN) (C-type lectin domain family 3 member B) (Plasminogen kringle 4-binding protein)	-0.394454	-1.31445	11.0157	-4.19904	0.00029429	0.00278594	0.00905778	11.0676	11.4513	11.1919	11.2142	11.2805	11.0762	11.4112	11.3315	11.0639	11.149	11.042	10.9978	10.9776	10.5331	10.8223	10.6574	10.7145	10.9195	10.7982	10.9354	10.581	10.7584	11.3462	11.0561
P19827	Inter-alpha-trypsin inhibitor heavy chain H1 (ITI heavy chain H1) (ITI-HC1) (Inter-alpha-inhibitor heavy chain 1) (Inter-alpha-trypsin inhibitor complex component III) (Serum-derived hyaluronan-associated protein) (SHAP)	-0.394471	-1.31446	11.4229	-4.18933	0.000301773	0.00279468	-0.0153653	11.5447	11.8251	11.4325	11.4088	11.7539	11.5117	11.3541	11.8771	11.9645	11.4543	11.6096	11.5685	11.4436	11.0722	11.074	11.4578	11.0968	11.1899	11.1528	11.3818	10.9625	11.2539	11.4285	11.33
A0A0C4DH68	Immunoglobulin kappa variable 2-24	-0.400689	-1.32014	11.4725	-2.72977	0.0114126	0.0379824	-3.48291	11.9338	12.1103	11.1042	11.8134	11.4467	11.8779	12.1304	11.7662	11.3091	11.3724	11.6298	11.3998	11.3026	11.1556	11.6607	10.9793	10.9981	10.9808	11.3971	11.8234	11.6163	10.7743	11.5847	11.1731
P61916	NPC intracellular cholesterol transporter 2 (Epididymal secretory protein E1) (Human epididymis-specific protein 1) (He1) (Niemann-Pick disease type C2 protein)	-0.405425	-1.32448	10.7847	-2.89497	0.00773744	0.0284151	-3.12104	10.9492	10.966	11.7411	10.9962	11.3832	11.1508	10.6357	11.0542	10.2416	11.1313	10.4148	10.8915	10.4626	10.3897	10.836	10.6872	10.5644	10.6986	10.1306	10.8709	10.4949	10.4619	10.8746	10.8059
O95445	Apolipoprotein M (Apo-M) (ApoM) (Protein G3a)	-0.408351	-1.32717	11.1518	-3.8021	0.000816968	0.00561336	-0.980404	11.365	11.5953	11.5638	11.3064	11.6338	11.1122	11.2107	11.3017	11.5558	11.1809	11.197	10.8839	11.0199	10.5815	10.5908	10.9904	11.1447	10.7632	10.9707	11.2125	11.2	11.0357	11.4078	10.819
P00441	Superoxide dismutase [Cu-Zn] (EC 1.15.1.1) (Superoxide dismutase 1) (hSod1)	-0.409062	-1.32782	11.0219	-3.14095	0.00427713	0.0192642	-2.56346	10.8138	11.3766	10.635	10.9664	11.0362	11.5324	11.5876	11.3416	11.464	11.1259	11.0504	11.8416	11.1858	10.6335	10.7018	10.9072	11.2858	10.7703	10.9077	10.7001	10.8516	10.7279	10.3812	10.7007
A0A0A0MRZ8	Immunoglobulin kappa variable 3D-11	-0.411833	-1.33037	12.4375	-3.55951	0.00151231	0.00870599	-1.57292	12.5126	12.8604	12.261	12.5459	12.1754	13.0487	12.7831	12.909	12.6182	12.8271	12.4575	12.465	12.3716	12.3026	12.1014	11.9799	12.2647	12.1336	12.1553	12.6354	12.1387	11.9587	12.7197	12.2753
P05154	Plasma serine protease inhibitor (Acrosomal serine protease inhibitor) (Plasminogen activator inhibitor 3) (PAI-3) (PAI3) (Protein C inhibitor) (PCI) (Serpin A5)	-0.414574	-1.33291	11.263	-3.01846	0.0057571	0.023137	-2.84373	11.4752	11.2326	11.5721	12.0819	10.8386	11.279	11.4668	11.4817	11.8356	11.2976	11.4851	11.4896	11.3194	11.5292	10.4547	10.8426	10.9863	10.7866	11.0412	11.318	11.033	11.1851	11.4372	10.8429
P24592	Insulin-like growth factor-binding protein 6 (IBP-6) (IGF-binding protein 6) (IGFBP-6)	-0.432416	-1.34949	10.7574	-4.36034	0.000193772	0.00217229	0.416036	11.0211	10.814	11.2539	11.018	10.5747	10.8904	11.0189	11.2185	10.8991	10.9313	11.052	10.8024	10.8362	10.6409	10.4046	10.4422	10.4063	10.2391	10.4524	10.5457	10.3061	10.7959	10.974	10.6401
P19823	Inter-alpha-trypsin inhibitor heavy chain H2 (ITI heavy chain H2) (ITI-HC2) (Inter-alpha-inhibitor heavy chain 2) (Inter-alpha-trypsin inhibitor complex component II) (Serum-derived hyaluronan-associated protein) (SHAP)	-0.437828	-1.35456	11.4778	-3.89258	0.000648126	0.00502003	-0.756747	11.7417	11.7809	11.6987	11.7227	11.7401	11.4491	11.6049	11.8714	11.9302	11.5697	11.3638	11.7783	11.2122	10.8819	11.3907	11.641	10.8821	11.0394	11.2245	11.6999	10.9977	11.4889	11.5029	11.2553
P20933	N(4)-(beta-N-acetylglucosaminyl)-L-asparaginase (EC 3.5.1.26) (Aspartylglucosaminidase) (Glycosylasparaginase) (N4-(N-acetyl-beta-glucosaminyl)-L-asparagine amidase) [Cleaved into: Glycosylasparaginase alpha chain; Glycosylasparaginase beta chain]	-0.466102	-1.38137	11.8237	-4.24428	0.000261776	0.00256424	0.122973	11.8466	11.8718	12.266	12.1099	11.8252	12.2296	11.8407	11.9443	12.5345	12.1803	11.719	11.7949	12.0182	11.6096	11.5144	11.3808	11.1491	11.7866	11.3692	11.6335	11.6569	11.6054	11.9732	11.9079
P24593	Insulin-like growth factor-binding protein 5 (IBP-5) (IGF-binding protein 5) (IGFBP-5)	-0.466414	-1.38167	12.4778	-4.37931	0.000184467	0.00214723	0.464027	12.5675	12.9641	12.8396	12.7741	12.4201	12.9187	12.7855	12.9189	12.5751	12.415	12.4917	12.3259	12.7049	12.3471	11.7991	12.3641	12.3177	12.2624	11.8491	12.2308	12.1595	12.3287	12.5596	12.5477
A0A0B4J1X8	Immunoglobulin heavy variable 3-43	-0.467372	-1.38259	10.0668	-3.53827	0.00159543	0.00906204	-1.62422	10.3247	10.5835	10.3454	10.1265	10.6283	9.9695	9.73219	10.535	10.2783	10.3712	10.1942	10.4765	9.9955	9.63593	9.60909	9.63151	10.2893	10.0352	9.55257	10.057	9.38587	9.52051	10.1266	10.1994
Q92876	Kallikrein-6 (EC 3.4.21.-) (Neurosin) (Protease M) (SP59) (Serine protease 18) (Serine protease 9) (Zyme)	-0.472444	-1.38746	10.7842	-3.91478	0.000612261	0.00483006	-0.701684	11.0334	11.0132	10.9821	11.0505	11.3397	10.9561	11.2291	10.6219	11.2898	10.8817	10.6635	10.6286	10.8911	9.93032	10.6458	10.8377	10.5889	10.5609	10.4739	10.016	10.6895	10.7531	10.8878	10.8566
Q96PD5	N-acetylmuramoyl-L-alanine amidase (EC 3.5.1.28) (Peptidoglycan recognition protein 2) (Peptidoglycan recognition protein long) (PGRP-L)	-0.47426	-1.38921	11.0467	-3.81675	0.000786952	0.00561336	-0.944273	11.5817	11.8152	11.1657	11.3541	11.3275	11.362	11.311	10.9737	10.9941	11.2563	10.8309	10.7741	11.1351	10.575	10.8207	11.042	10.7085	10.7327	10.5199	11.2469	10.6642	10.7143	11.5228	10.6915
O75340	Programmed cell death protein 6 (Apoptosis-linked gene 2 protein homolog) (ALG-2)	-0.480803	-1.39552	10.96	-2.97278	0.00642552	0.0246601	-2.94695	11.3075	11.4047	11.7355	10.6066	10.6742	11.5241	10.6296	11.5919	11.847	11.0882	10.4611	10.8084	10.9991	10.7053	10.81	10.647	10.6772	11.0315	10.7846	11.2411	10.8371	10.6971	10.8949	10.0358
P02766	Transthyretin (ATTR) (Prealbumin) (TBPA)	-0.486141	-1.40069	10.7582	-4.94061	4.29212e-05	0.000731376	1.89114	10.8279	11.0888	11.2584	10.8159	10.7716	11.1678	10.984	11.3777	10.9168	10.8713	10.9555	10.5886	10.8312	10.5173	10.2737	10.4318	10.3786	10.4226	10.5291	10.5883	10.2981	10.6245	10.9154	10.7613
P29622	Kallistatin (Kallikrein inhibitor) (Peptidase inhibitor 4) (PI-4) (Serpin A4)	-0.498827	-1.41306	11.3783	-3.08162	0.00494147	0.0208422	-2.69982	11.7676	11.5465	11.069	12.0849	11.7927	11.7555	11.6984	11.2806	11.9061	11.369	11.4956	11.4647	11.4378	10.4114	10.4595	10.8578	11.0365	10.8474	11.4616	11.9284	11.5094	11.1452	11.3986	11.3544
P17936	Insulin-like growth factor-binding protein 3 (IBP-3) (IGF-binding protein 3) (IGFBP-3)	-0.503513	-1.41766	11.9308	-3.59149	0.00139502	0.00837014	-1.49546	12.0475	12.3389	12.1762	12.1264	12.0037	12.4972	12.5906	12.6506	11.5729	12.1795	11.6497	11.9867	11.6575	11.2561	11.7166	11.7898	11.6945	11.4502	11.9291	11.7743	11.4131	11.8135	11.4963	12.5297
P16035	Metalloproteinase inhibitor 2 (CSC-21K) (Tissue inhibitor of metalloproteinases 2) (TIMP-2)	-0.504556	-1.41869	11.1867	-3.93114	0.000587081	0.0047188	-0.661047	11.6161	11.6757	11.2332	11.2839	11.6343	11.3544	11.4137	11.6684	11.4732	11.1929	11.2208	11.1512	11.1122	10.6965	11.111	10.7309	10.6171	10.8625	10.7785	11.4546	10.6036	10.7564	11.7857	11.0534
P43652	Afamin (Alpha-albumin) (Alpha-Alb)	-0.515402	-1.42939	10.4789	-4.82411	5.80833e-05	0.000883695	1.59435	10.7651	10.8843	10.7712	10.818	10.8979	10.3209	10.7876	10.3786	11.1121	10.6059	10.5689	10.5936	10.5823	9.95258	9.77174	10.4977	10.1798	10.1441	10.247	10.3312	10.0779	10.2453	10.5671	10.392
Q9NQ38	Serine protease inhibitor Kazal-type 5 (Lympho-epithelial Kazal-type-related inhibitor) (LEKTI) [Cleaved into: Hemofiltrate peptide HF6478; Hemofiltrate peptide HF7665]	-0.519051	-1.43301	11.3328	-3.80558	0.00080973	0.00561336	-0.971816	11.8228	11.7645	11.6136	11.8001	11.2196	11.9171	11.8154	11.2272	11.5884	11.5059	11.0863	11.2328	11.2016	10.7169	10.8422	10.8487	11.0392	11.4942	10.9616	11.0427	10.921	10.8799	11.9783	11.4678
P01743	Immunoglobulin heavy variable 1-46 (Ig heavy chain V-I region DOT) (Ig heavy chain V-I region HG3) (Ig heavy chain V-I region Mot)	-0.52116	-1.43511	11.2035	-2.82129	0.00921127	0.0319025	-3.28378	11.9948	11.3424	12.1381	10.6622	12.1877	11.4564	11.2639	12.1289	10.5364	11.2563	10.9464	11.3031	10.9362	10.7145	10.6717	10.8624	11.082	11.0134	10.9608	11.5564	10.8361	10.7606	11.0211	11.2519
Q16661	Guanylate cyclase activator 2B [Cleaved into: Guanylate cyclase C-activating peptide 2 (Guanylate cyclase C-activating peptide II) (GCAP-II); Uroguanylin (UGN)]	-0.523319	-1.43726	10.939	-2.83126	0.0089974	0.0314171	-3.26189	11.0689	11.1405	11.4305	11.5206	11.4937	11.1701	10.8082	11.9016	10.2888	11.6789	10.6407	10.5823	10.8163	10.226	10.7381	10.3901	10.5653	10.3681	11.4629	11.4994	10.3309	11.0831	10.4104	10.9212
Q96S96	Phosphatidylethanolamine-binding protein 4 (PEBP-4) (hPEBP4) (Protein cousin-of-RKIP 1)	-0.528389	-1.44232	10.4988	-2.88042	0.00800948	0.0291627	-3.15334	11.0574	9.92027	10.9893	10.5149	10.0043	11.657	11.357	11.3914	10.1953	10.7702	10.2582	10.6557	10.3695	10.3276	10.2431	9.97086	9.995	9.9294	10.6364	10.6083	10.2609	10.3452	10.3401	10.1737
A0A0B4J1X5	Immunoglobulin heavy variable 3-74	-0.530068	-1.444	11.0014	-3.04042	0.00545986	0.0223644	-2.79384	11.7955	11.5531	10.735	10.7311	11.0332	11.5048	11.3718	10.9967	11.3097	11.7053	11.3207	10.6914	11.1073	9.90219	10.3443	10.3992	11.3049	10.5507	10.7668	11.1052	10.4241	11.0711	11.0711	11.2393
P05019	Insulin-like growth factor I (IGF-I) (Mechano growth factor) (MGF) (Somatomedin-C)	-0.533615	-1.44755	11.9659	-2.66573	0.0132376	0.0433787	-3.62015	12.0892	13.1501	11.4022	12.7677	11.9334	11.9404	12.2848	12.6542	12.0735	12.4184	11.8217	11.8429	11.6868	11.286	11.7005	11.4071	11.4863	11.3916	11.5893	12.1584	11.2992	11.6159	12.2607	12.9209
O75071	EF-hand calcium-binding domain-containing protein 14	-0.549358	-1.46343	10.6576	-3.49226	0.00179111	0.00999276	-1.73504	10.6363	10.8749	10.639	10.8789	10.4716	11.5204	10.4704	11.551	11.3684	10.8889	10.8999	10.8321	10.5639	10.6631	10.5321	10.4057	9.94752	10.5178	10.0663	10.9744	9.79751	10.2042	10.3942	10.684
P28827	Receptor-type tyrosine-protein phosphatase mu (Protein-tyrosine phosphatase mu) (R-PTP-mu) (EC 3.1.3.48)	-0.557792	-1.47201	12.7264	-3.57465	0.00145565	0.00856698	-1.53629	13.2774	13.3018	13.3156	12.8814	13.132	12.9894	13.0936	12.9795	12.6444	12.8133	12.1459	12.8344	12.6897	12.1244	12.7197	12.9661	12.2367	12.7756	12.4989	12.4057	11.6374	12.2022	13.3086	12.4602
P02655	Apolipoprotein C-II (Apo-CII) (ApoC-II) (Apolipoprotein C2) [Cleaved into: Proapolipoprotein C-II (ProapoC-II)]	-0.559797	-1.47406	10.8882	-3.7432	0.000949383	0.00641964	-1.12527	10.8555	10.9814	11.9106	11.1958	11.3522	11.1769	10.8832	11.4324	11.0528	11.1886	10.7031	10.5766	10.932	10.2889	10.1582	10.9387	10.9559	10.164	10.9145	10.436	10.3123	10.6234	11.3229	10.9598
P02652	Apolipoprotein A-II (Apo-AII) (ApoA-II) (Apolipoprotein A2) [Cleaved into: Proapolipoprotein A-II (ProapoA-II); Truncated apolipoprotein A-II (Apolipoprotein A-II(1-76))]	-0.562303	-1.47662	10.7732	-5.35012	1.4876e-05	0.000333536	2.93291	10.8514	11.2717	11.2365	11.1169	10.944	11.0398	11.0348	11.2608	11.1137	10.8645	10.776	10.7077	10.7174	10.0962	10.2755	10.5597	10.447	10.2944	10.6056	10.526	10.3119	10.6347	11.1426	10.7287
P29279	CCN family member 2 (Cellular communication network factor 2) (Connective tissue growth factor) (Hypertrophic chondrocyte-specific protein 24) (Insulin-like growth factor-binding protein 8) (IBP-8) (IGF-binding protein 8) (IGFBP-8)	-0.56819	-1.48266	11.6973	-2.76739	0.0104535	0.0356255	-3.40147	12.4562	12.4086	12.0545	11.8941	12.2245	11.4219	11.5458	11.5413	12.3293	12.1265	11.3074	11.9667	11.7053	10.6077	11.2804	10.7372	11.3649	12.0279	11.4039	12.517	11.2519	11.1448	12.2463	11.1706
Q16819	Meprin A subunit alpha (EC 3.4.24.18) (Endopeptidase-2) (N-benzoyl-L-tyrosyl-P-amino-benzoic acid hydrolase subunit alpha) (PABA peptide hydrolase) (PPH alpha)	-0.569317	-1.48382	11.4195	-4.41925	0.000166303	0.00208367	0.565167	11.6679	11.2277	11.8649	11.5293	12.0486	11.7789	11.5409	11.9635	11.8316	11.9727	11.2739	11.1602	11.3028	11.4138	11.317	10.7348	10.5962	11.0454	11.0063	11.6322	11.343	11.0376	11.6671	11.1129
P04070	Vitamin K-dependent protein C (EC 3.4.21.69) (Anticoagulant protein C) (Autoprothrombin IIA) (Blood coagulation factor XIV) [Cleaved into: Vitamin K-dependent protein C light chain; Vitamin K-dependent protein C heavy chain; Activation peptide]	-0.585537	-1.5006	11.3083	-3.1306	0.00438644	0.0192642	-2.58732	11.4365	11.5634	12.0501	11.2085	12.1792	11.3964	12.186	11.4067	11.4449	11.5376	10.9286	11.6725	10.7794	10.2906	11.1449	10.6615	10.8855	11.8052	10.7827	10.8631	11.4707	10.717	11.9565	11.0315
Q9GZM5	Protein YIPF3 (Killer lineage protein 1) (Natural killer cell-specific antigen KLIP1) (YIP1 family member 3) [Cleaved into: Protein YIPF3, 36 kDa form III]	-0.586882	-1.502	13.294	-3.95749	0.000548661	0.0044948	-0.595525	13.7344	13.2167	13.2465	13.3937	13.5733	13.3176	14.0089	14.1269	14.0983	13.2139	13.2646	13.4221	13.3715	13.2562	13.3799	13.0935	12.6584	12.6454	12.9011	13.4993	12.6056	12.6752	13.4414	12.9116
P01871	Immunoglobulin heavy constant mu (Ig mu chain C region) (Ig mu chain C region BOT) (Ig mu chain C region GAL) (Ig mu chain C region OU)	-0.589216	-1.50443	11.5736	-3.37437	0.00240521	0.0126496	-2.01672	12.5957	12.2719	11.4088	11.8411	11.9697	11.221	11.5777	11.5153	12.6955	11.6718	11.4758	11.679	11.6801	10.8843	11.1089	10.6428	11.6149	11.7351	11.3311	11.4439	11.1611	11.5337	11.7063	11.0019
A0A0C4DH34	Immunoglobulin heavy variable 4-28	-0.59645	-1.51199	11.625	-3.23457	0.00340002	0.0160934	-2.34605	12.6343	12.5059	11.4971	11.7043	12.3123	11.2557	11.7878	11.668	12.579	11.7945	10.9243	11.6256	11.5587	10.9049	10.8576	11.6001	11.7665	11.4653	11.463	11.2446	11.2023	10.9008	12.0725	11.6743
P35443	Thrombospondin-4	-0.610762	-1.52707	11.0719	-4.11982	0.000361159	0.00313987	-0.189964	11.2488	11.532	10.8723	11.4643	11.629	11.4437	11.1612	11.8092	11.6975	10.9658	11.1346	11.0391	11.239	10.8558	11.0501	10.9627	10.837	10.3158	10.1957	11.2822	10.4269	10.7299	11.3985	10.4331
P55290	Cadherin-13 (Heart cadherin) (H-cadherin) (P105) (Truncated cadherin) (T-cad) (T-cadherin)	-0.614309	-1.53082	11.6386	-5.20996	2.13607e-05	0.000413622	2.57686	11.987	11.9151	12.3539	11.7082	11.6102	12.1613	11.7241	12.6026	12.0029	11.5504	11.4931	11.6925	11.7047	11.4074	11.4545	11.1768	11.1832	11.2404	11.4309	11.4942	11.232	11.3876	11.725	11.0877
P23083	Immunoglobulin heavy variable 1-2 (Ig heavy chain V-I region ND) (Ig heavy chain V-I region V35)	-0.623375	-1.54047	11.9035	-3.81195	0.000796659	0.00561336	-0.956108	12.633	12.6662	11.8768	11.8575	12.3648	11.9767	12.1897	12.6789	12.0039	12.3545	11.3408	11.8723	11.8643	11.6787	11.2537	10.8949	12.3548	11.5216	11.49	11.9116	11.7204	11.2177	12.287	11.6746
P81605	Dermcidin (EC 3.4.-.-) (Preproteolysin) [Cleaved into: Survival-promoting peptide; DCD-1]	-0.625401	-1.54264	11.024	-5.43126	1.20708e-05	0.000285677	3.13868	11.1918	10.9803	11.6761	11.0724	11.0205	11.5384	11.3941	11.5727	11.5568	11.3597	11.1942	11.1483	11.0501	10.5612	10.5897	10.6689	10.5105	10.7733	11.0379	10.8476	10.2629	11.2503	10.7028	10.6145
P02452	Collagen alpha-1(I) chain (Alpha-1 type I collagen)	-0.643627	-1.56225	11.478	-2.91316	0.00740968	0.0276888	-3.08054	11.6871	11.9151	12.4625	12.0756	12.0542	10.538	12.1385	12.1501	11.0069	11.8119	11.3606	12.3653	11.3625	10.767	10.6526	11.0106	11.0599	10.8207	10.8875	11.628	10.7746	11.1192	12.1549	11.6687
P39059	Collagen alpha-1(XV) chain [Cleaved into: Restin (Endostatin-XV) (Related to endostatin) (Restin-I); Restin-2 (Restin-II); Restin-3 (Restin-III); Restin-4 (Restin-IV)]	-0.64655	-1.56542	11.4354	-4.23977	0.000264851	0.00256424	0.111609	12.0005	12.2115	11.738	11.9406	11.5428	12.1135	11.4547	11.6943	11.8943	11.3462	11.1801	11.4453	11.2705	10.8731	10.6471	11.2883	11.0969	11.2592	10.6821	11.8492	10.8839	10.7865	11.8623	11.3894
P02654	Apolipoprotein C-I (Apo-CI) (ApoC-I) (Apolipoprotein C1) [Cleaved into: Truncated apolipoprotein C-I]	-0.649563	-1.56869	11.3617	-3.48892	0.0018062	0.00999276	-1.74307	11.3745	11.6513	11.965	12.1744	12.0276	11.4911	11.3257	11.8241	11.7875	11.532	11.1932	11.3459	11.2656	10.5119	10.3547	10.8488	11.495	10.789	10.7957	11.5923	10.7687	10.8592	12.3635	11.3445
Q08554	Desmocollin-1 (Cadherin family member 1) (Desmosomal glycoprotein 2/3) (DG2/DG3)	-0.659099	-1.5791	11.3794	-3.10246	0.00469752	0.0204198	-2.65205	11.4409	12.3973	12.1128	11.6681	11.843	11.5845	11.0095	11.6507	12.6137	11.4043	10.855	11.0514	11.2276	10.5264	10.837	10.1599	10.9863	11.2877	10.9789	11.4852	12.2447	11.0745	11.785	10.8816
Q15828	Cystatin-M (Cystatin-6) (Cystatin-E)	-0.705922	-1.63119	10.8084	-4.61659	9.95995e-05	0.00136869	1.06612	10.9979	11.5939	11.289	10.8392	11.0342	11.3933	11.5021	11.1114	11.0594	11.3886	9.94862	10.8883	10.6903	9.77999	10.9255	10.2804	10.383	11.0212	10.3383	10.0488	10.6757	10.5494	11.0328	10.6296
P02144	Myoglobin	-0.707096	-1.63251	11.6347	-3.44983	0.00199217	0.0108287	-1.83682	12.3787	11.9035	12.052	11.6935	10.9818	12.8119	11.5791	12.0391	12.6682	11.6377	11.6316	12.1887	11.7242	11.8161	10.8731	11.2914	11.3398	10.8531	10.4666	11.6937	10.9567	11.1262	12.0349	11.4904
Q9UMX5	Neudesin (Cell immortalization-related protein 2) (Neuron-derived neurotrophic factor) (Protein GIG47) (Secreted protein of unknown function) (SPUF protein)	-0.713959	-1.6403	11.8004	-5.78848	4.83749e-06	0.000158521	4.04006	12.2673	12.1155	11.7766	12.0821	12.3471	12.3919	11.9991	12.2936	12.4711	11.8999	11.875	12.0899	11.6452	11.2085	11.3227	11.2902	11.2246	11.1742	11.4669	12.1432	11.4015	11.1746	11.7547	11.7937
P12273	Prolactin-inducible protein (Gross cystic disease fluid protein 15) (GCDFP-15) (Prolactin-induced protein) (Secretory actin-binding protein) (SABP) (gp17)	-0.727678	-1.65597	10.571	-3.32751	0.00270223	0.0132316	-2.12768	10.1208	10.6518	11.082	10.9041	10.3365	10.8957	11.9043	11.5304	10.8796	11.0347	10.8134	10.9696	10.3113	9.6203	10.1408	10.4316	10.2415	9.52607	11.582	10.0596	10.0054	10.7115	9.94055	10.0102
P01766	Immunoglobulin heavy variable 3-13 (Ig heavy chain V-III region BRO)	-0.728578	-1.657	12.0093	-3.13879	0.00429968	0.0192642	-2.56844	11.1057	12.688	13.0281	12.8558	12.5604	12.5257	12.8455	12.346	12.0193	12.0563	11.5417	12.1758	12.0564	11.7197	11.4014	11.7264	11.1357	11.7457	11.2603	11.4273	12.8596	10.7131	12.3443	12.086
Q15166	Serum paraoxonase/lactonase 3 (EC 3.1.1.2) (EC 3.1.1.81) (EC 3.1.8.1)	-0.732748	-1.6618	10.9624	-4.11992	0.000361067	0.00313987	-0.189715	11.0557	11.3421	11.0154	11.1662	10.9407	11.5585	11.8442	11.7271	11.4049	11.3841	10.9513	11.1179	10.8668	9.977	10.7812	11.0232	10.8546	9.54426	11.1007	10.0295	10.8246	11.1859	10.4946	10.9069
O60888	Protein CutA (Acetylcholinesterase-associated protein) (Brain acetylcholinesterase putative membrane anchor)	-0.735389	-1.66485	11.5616	-4.78933	6.35759e-05	0.000933908	1.50576	12.1219	12.2941	12.0442	11.9545	11.9469	11.6189	11.6877	12.0528	12.2892	11.7196	10.8188	11.5641	11.7522	10.7451	10.789	10.9773	10.9376	11.8262	11.0205	11.6233	11.0853	11.2057	11.8813	11.5224
P01614	Immunoglobulin kappa variable 2D-40 (Ig kappa chain V-II region Cum)	-0.743599	-1.67435	11.3833	-3.14695	0.00421494	0.0192642	-2.54961	11.8694	12.1852	12.0428	11.9402	11.243	12.485	11.3863	11.8627	10.4063	12.1856	11.0379	11.5993	11.7677	10.5732	12.1054	10.8304	11.2095	10.8116	10.8289	10.244	10.4336	10.9751	11.2504	11.9256
P06727	Apolipoprotein A-IV (Apo-AIV) (ApoA-IV) (Apolipoprotein A4)	-0.783924	-1.72181	11.747	-4.37509	0.000186497	0.00214723	0.453356	12.0573	12.2437	11.9286	12.2571	12.65	11.6828	11.7336	12.5818	12.7398	11.6054	11.6973	11.8442	11.9005	11.3591	10.8406	10.698	11.7664	11.1809	11.0194	12.0922	11.6719	11.1936	12.0499	11.1329
Q14623	Indian hedgehog protein (IHH) (HHG-2) [Cleaved into: Indian hedgehog protein N-product; Indian hedgehog protein C-product]	-0.792368	-1.73191	11.2827	-2.9729	0.00642361	0.0246601	-2.94667	11.7347	12.8319	12.0893	11.3956	10.8377	12.1913	11.2122	11.9439	12.0335	10.6698	10.6386	12.0575	11.2302	11.3742	9.50229	11.0173	11.2012	11.2293	10.3242	11.6885	11.5058	10.6957	10.5072	10.8723
Q6UXH0	Angiopoietin-like protein 8 (Betatrophin) (Lipasin) (Refeeding-induced fat and liver protein)	-0.798501	-1.73929	12.1324	-3.33634	0.0026437	0.0132316	-2.10683	12.5169	13.0313	12.8321	12.7672	12.1514	12.7673	12.8165	11.5425	12.9063	11.706	12.432	12.4766	12.4734	11.6173	11.9152	12.654	11.9753	11.1262	10.9882	11.9192	11.6646	11.3264	12.914	10.6574
P30990	Neurotensin/neuromedin N [Cleaved into: Large neuromedin N (NmN-125); Neuromedin N (NN) (NmN); Neurotensin (NT); Tail peptide]	-0.821515	-1.76726	11.8982	-3.63073	0.00126324	0.00788611	-1.40015	12.3204	11.9156	11.7646	12.8009	12.6146	12.7484	12.6506	12.3202	12.1568	12.1326	12.1258	11.5692	11.7068	11.5285	12.0615	11.3762	11.3824	10.6743	11.1079	12.6801	11.3399	11.1715	12.7533	10.6551
A0A0C4DH31	Immunoglobulin heavy variable 1-18	-0.851354	-1.80419	10.1808	-3.26799	0.00313112	0.0149872	-2.26781	10.9899	11.1498	11.588	9.3322	11.1551	10.6318	10.3437	10.0118	10.0981	10.4011	11.1565	10.2809	10.2932	8.96873	8.84089	9.44222	9.56244	10.1062	9.80394	9.82077	9.60067	9.29137	10.5345	10.9348
Q7KZ85	Transcription elongation factor SPT6 (hSPT6) (Histone chaperone suppressor of Ty6) (Tat-cotransactivator 2 protein) (Tat-CT2 protein)	-0.894745	-1.85928	13.7873	-4.17654	0.000311926	0.00282725	-0.0475425	13.8136	13.7706	14.7236	13.6072	14.2046	15.1641	14.6748	13.5904	14.2765	14.3839	13.2561	14.4001	14.4427	13.4128	13.1076	13.0005	13.1132	13.5554	13.2997	13.9649	14.2866	12.7492	13.2643	12.8339
P02656	Apolipoprotein C-III (Apo-CIII) (ApoC-III) (Apolipoprotein C3)	-0.901115	-1.86751	11.1096	-5.60993	7.63124e-06	0.00019123	3.59052	11.3013	11.2154	12.0625	11.7123	11.6398	11.7618	11.4686	11.9328	11.4045	11.2772	11.1962	10.9575	11.259	10.4117	10.183	10.8147	10.8288	10.0383	10.7212	10.6034	10.3208	10.6535	11.6596	11.2064
A0A0B4J1V2	Immunoglobulin heavy variable 2-26	-0.913901	-1.88413	12.2251	-2.64207	0.0139786	0.0451127	-3.6704	12.6984	13.9856	12.6429	12.4594	12.7796	13.0726	11.8586	12.1629	12.8287	12.5564	11.8954	12.4564	12.3096	9.77867	10.9094	11.3992	11.9447	12.313	11.8618	11.4461	11.4187	11.565	12.9812	14.0788
A0A0A0MS14	Immunoglobulin heavy variable 1-45	-0.954719	-1.9382	11.3423	-3.81126	0.000798063	0.00561336	-0.957807	12.7145	12.417	11.3515	11.5698	12.4564	10.5211	12.5376	11.7444	11.8065	11.2623	11.099	11.5756	11.4433	10.6369	11.571	10.5423	10.1267	10.695	10.3425	10.6158	10.5681	11.1763	11.9689	11.4739
Q13103	Secreted phosphoprotein 24 (Spp-24) (Secreted phosphoprotein 2)	-0.978325	-1.97018	11.8154	-5.67892	6.39687e-06	0.000181671	3.76448	12.1865	12.6453	12.2865	11.9852	12.2983	11.9949	12.2109	12.2955	12.8874	12.3153	11.4835	12.0185	12.3067	10.5501	10.6651	11.4726	11.6934	10.851	11.8651	11.4385	11.5641	11.1163	12.1088	11.3298
P02753	Retinol-binding protein 4 (Plasma retinol-binding protein) (PRBP) (RBP) [Cleaved into: Plasma retinol-binding protein(1-182); Plasma retinol-binding protein(1-181); Plasma retinol-binding protein(1-179); Plasma retinol-binding protein(1-176)]	-0.98133	-1.97428	11.326	-6.95551	2.65446e-07	3.61988e-05	6.90625	11.544	11.8294	12.179	11.6126	11.7877	11.75	11.8963	12.0711	11.8609	11.8335	11.2701	11.3754	11.4069	10.3701	10.4213	10.6536	10.6592	10.6411	10.7357	11.0637	10.7791	10.9583	11.8954	11.2288
A0A0C4DH29	Immunoglobulin heavy variable 1-3	-0.995409	-1.99365	10.7989	-3.69143	0.001083	0.0072087	-1.25209	12.288	11.6126	11.4153	11.3599	11.0645	11.155	11.2761	10.3814	11.0291	11.42	10.4944	11.298	11.0257	10.3942	9.19694	10.8602	9.45222	9.28288	10.6546	11.4236	10.0639	9.69361	10.952	11.3785
A0A075B6H9	Immunoglobulin lambda variable 4-69	-0.996566	-1.99524	11.1322	-4.38845	0.000180142	0.00214723	0.487173	11.1863	13.0726	11.7392	10.9242	11.5769	11.6559	12.1854	12.0621	10.4442	11.6526	11.1466	11.0889	11.2505	10.5308	11.6905	10.7753	10.3699	10.5204	10.6624	10.4529	10.1957	10.4119	10.5737	11.0036
P01742	Immunoglobulin heavy variable 1-69 (Ig heavy chain V-I region EU) (Ig heavy chain V-I region SIE) (Ig heavy chain V-I region WOL)	-1.08094	-2.11541	11.9645	-3.03274	0.00556216	0.0225665	-2.81132	13.0035	13.1572	13.2492	10.8055	13.6223	11.6348	11.0839	13.8966	12.0144	12.7841	11.7356	11.6338	12.6402	11.0803	10.7596	11.3869	10.8052	11.3251	11.2397	12.8156	10.5621	11.2989	12.4335	12.1795
P23280	Carbonic anhydrase 6 (EC 4.2.1.1) (Carbonate dehydratase VI) (Carbonic anhydrase VI) (CA-VI) (Salivary carbonic anhydrase) (Secreted carbonic anhydrase)	-1.12271	-2.17755	11.1929	-4.86702	5.19565e-05	0.000819758	1.70367	12.1112	11.9536	12.0958	10.9399	11.8446	11.7129	11.4132	11.8693	12.0385	11.4691	11.3447	11.5452	11.4475	9.69584	9.3525	9.80588	11.788	10.7937	11.0658	11.2953	10.7711	10.8164	10.8598	10.599
A0A0B4J1U7	Immunoglobulin heavy variable 6-1	-1.15196	-2.22216	13.1123	-3.67251	0.0011363	0.00744713	-1.29832	11.4288	14.5337	13.5418	13.1853	13.9784	13.994	14.827	14.2887	13.0124	14.352	12.6137	13.3014	13.4544	12.495	11.5379	12.9248	12.0912	12.7668	13.0198	12.6554	12.6668	11.6941	12.9198	13.4133
Q6DHV5	Protein CC2D2B	-1.27613	-2.42189	13.602	-5.3005	1.69066e-05	0.000342963	2.80695	14.0533	14.7882	14.3547	14.3211	14.2973	14.0826	14.4773	14.0857	15.0015	13.4127	13.3693	13.7324	13.3468	11.9697	11.8549	13.0027	13.3774	12.9103	12.721	13.3546	13.1493	13.0977	14.62	13.0669

## Sheet: S. Table 4 WGCNA Turquoise
Supplementary table 4. Plasma proteins included in module turquoise from detailed WGCNA analysis of HP-SEC segment 4
Protein Accession	ModuleColor	GS.Group	p.GS.Group	MM.turquoise	p.MM.turquoise	MM.blue	p.MM.blue	MM.brown	p.MM.brown	MM.green	p.MM.green	MM.grey	p.MM.grey	MM.yellow	p.MM.yellow
P10909	turquoise	-0.8927	5.29635e-08	0.834522	2.56031e-06	0.455481	0.0379926	0.438406	0.046816	-0.103522	0.6552	0.228573	0.318964	-0.03628	0.875933
P02741	turquoise	0.884352	1.04346e-07	-0.940799	2.25748e-10	-0.334708	0.138056	-0.429491	0.0520116	0.214189	0.351172	-0.0425652	0.854644	0.314948	0.164351
P02750	turquoise	0.862505	4.94167e-07	-0.958166	8.92564e-12	-0.378966	0.0902334	-0.388561	0.0817306	0.37005	0.0987049	-0.131045	0.571257	0.285392	0.209832
P02753	turquoise	-0.835962	2.37037e-06	0.976357	4.23777e-14	0.386016	0.0839248	0.377902	0.0912155	-0.333055	0.140133	0.0231396	0.920695	-0.287922	0.205642
P02748	turquoise	0.834331	2.58641e-06	-0.820539	5.22168e-06	-0.500967	0.0207053	-0.225208	0.326334	0.238028	0.298797	-0.161862	0.483321	0.0306055	0.895226
P07988	turquoise	0.829943	3.2559e-06	-0.911625	9.04433e-09	-0.396838	0.0748877	-0.309426	0.172278	0.312486	0.167853	-0.0243152	0.916679	0.264438	0.246713
P78352	turquoise	0.826706	3.84285e-06	-0.912564	8.20207e-09	-0.286344	0.208248	-0.345152	0.125431	0.250993	0.272445	0.0649954	0.779551	0.309134	0.172705
Q9BXR6	turquoise	0.822667	4.70357e-06	-0.9226	2.68086e-09	-0.406918	0.0671451	-0.365814	0.102928	0.40476	0.068749	-0.0472002	0.839005	0.073988	0.74993
P02671	turquoise	0.819715	5.43529e-06	-0.852013	9.51983e-07	-0.297833	0.189768	-0.444445	0.0435312	0.137029	0.55365	-0.0193372	0.933696	0.131971	0.568516
P02763	turquoise	0.81404	7.12558e-06	-0.942034	1.8569e-10	-0.273519	0.23025	-0.418086	0.0592901	0.222809	0.331649	-0.0325627	0.888565	0.298198	0.1892
P02774	turquoise	0.808355	9.26327e-06	-0.93233	7.77606e-10	-0.547086	0.0102685	-0.271157	0.234461	0.413367	0.0625189	0.0298752	0.897713	0.000828681	0.997156
P01011	turquoise	0.807084	9.81155e-06	-0.918094	4.50759e-09	-0.370895	0.0978779	-0.325722	0.149616	0.398876	0.0732703	-0.144982	0.530637	0.382227	0.0872731
Q9UMX5	turquoise	-0.804461	1.10327e-05	0.868337	3.35254e-07	0.343121	0.127818	0.559808	0.00831632	-0.349523	0.1204	0.147749	0.522735	-0.0605134	0.794428
P02652	turquoise	-0.788427	2.18063e-05	0.952312	3.02735e-11	0.387348	0.0827714	0.351943	0.117679	-0.369733	0.0990165	-0.0257411	0.911811	-0.216815	0.345157
P02766	turquoise	-0.787821	2.23503e-05	0.90901	1.1807e-08	0.603255	0.00379079	0.17708	0.442552	-0.404662	0.0688231	0.0924767	0.690123	-0.183416	0.426128
Q13103	turquoise	-0.785469	2.45727e-05	0.877183	1.79482e-07	0.211799	0.3567	0.493301	0.0230621	-0.097369	0.674574	0.0882667	0.7036	-0.0532923	0.818539
P0DJI8	turquoise	0.781375	2.89015e-05	-0.88872	7.367e-08	-0.12236	0.597235	-0.633938	0.00202951	0.215268	0.348692	-0.134773	0.56026	0.492257	0.023399
P05109	turquoise	0.779793	3.07442e-05	-0.908034	1.30162e-08	-0.428668	0.0525123	-0.244182	0.286099	0.349556	0.120363	-0.120116	0.604025	0.273	0.231172
P06702	turquoise	0.777218	3.39627e-05	-0.922396	2.74656e-09	-0.364749	0.10401	-0.319059	0.158616	0.31825	0.159733	-0.0714582	0.758231	0.286369	0.208208
P00738	turquoise	0.776396	3.50486e-05	-0.847141	1.2694e-06	-0.450845	0.0402481	-0.264813	0.246019	0.285516	0.209626	-0.0989384	0.669613	0.0979654	0.672687
P55290	turquoise	-0.772274	4.09685e-05	0.800376	1.31994e-05	0.633971	0.00202806	0.225071	0.326636	-0.169687	0.462127	0.0551614	0.812282	0.0260607	0.91072
Q9UGM5	turquoise	0.771478	4.22055e-05	-0.869745	3.04428e-07	-0.295381	0.193616	-0.457104	0.0372264	0.286612	0.207805	0.0614083	0.791452	0.0805174	0.728631
P02656	turquoise	-0.771262	4.25471e-05	0.897772	3.41228e-08	0.443482	0.0440427	0.242737	0.28905	-0.394381	0.0768719	-0.0257193	0.911885	-0.23825	0.298332
P43652	turquoise	-0.753254	8.09419e-05	0.809444	8.81521e-06	0.0571921	0.805496	0.557607	0.00863029	-0.19524	0.396368	-0.197056	0.391903	-0.21557	0.348001
P25311	turquoise	0.752717	8.24391e-05	-0.877983	1.69226e-07	-0.0255305	0.912529	-0.60274	0.00382869	0.132274	0.567621	0.152733	0.508646	0.31858	0.159276
O60888	turquoise	-0.751714	8.53054e-05	0.867098	3.64598e-07	0.11927	0.606593	0.645795	0.00156596	-0.312149	0.168337	-0.0592018	0.798794	-0.417523	0.0596684
Q15828	turquoise	-0.740964	0.000121836	0.728571	0.000180028	0.225928	0.324748	0.20967	0.361667	-0.3027	0.182285	0.0534533	0.818	-0.198794	0.387656
Q13361	turquoise	-0.740508	0.000123648	0.90864	1.22537e-08	0.415959	0.0607295	0.39496	0.0764012	-0.284681	0.211019	0.0633734	0.784927	-0.166818	0.469844
Q6DHV5	turquoise	-0.739917	0.000126028	0.883175	1.1434e-07	0.0991974	0.668795	0.5988	0.00412955	-0.156408	0.498375	-0.0507729	0.82699	-0.323429	0.152672
P02790	turquoise	0.739912	0.000126048	-0.914225	6.88114e-09	-0.318715	0.159089	-0.443871	0.0438353	0.346548	0.123809	0.167637	0.467634	0.132674	0.566438
P24592	turquoise	-0.735157	0.000146681	0.833886	2.64833e-06	0.635043	0.00198191	0.143143	0.535919	-0.315186	0.164014	0.062124	0.789074	-0.166529	0.470625
P24593	turquoise	-0.732287	0.000160494	0.804282	1.11205e-05	0.362599	0.10622	0.245351	0.283725	-0.381195	0.0882022	0.0677102	0.770576	-0.340401	0.131067
P19827	turquoise	-0.731795	0.00016297	0.805258	1.06482e-05	0.300676	0.185372	0.489082	0.0244477	-0.372755	0.0960752	-0.106864	0.644762	0.0388672	0.867159
P05452	turquoise	-0.730054	0.000172	0.901215	2.49869e-08	0.251097	0.272239	0.458078	0.0367726	-0.538931	0.0117057	0.10237	0.658811	-0.371825	0.0969739
Q96FE7	turquoise	-0.729078	0.000177247	0.782548	2.75985e-05	0.633702	0.00203979	0.41026	0.0647162	-0.329721	0.144391	0.283078	0.213713	0.084528	0.715641
P14151	turquoise	0.722158	0.000218579	-0.871773	2.64445e-07	-0.40642	0.0675129	-0.32738	0.147434	0.257194	0.260375	0.170462	0.460055	0.115108	0.619295
P26927	turquoise	0.716339	0.000259495	-0.662917	0.00105609	-0.420549	0.0576561	-0.292523	0.198166	0.163836	0.47793	-0.0818658	0.724256	-0.133378	0.564362
P20933	turquoise	-0.714646	0.000272565	0.746985	0.000100002	0.319272	0.158321	0.297729	0.189931	-0.174924	0.448215	-0.135964	0.556764	-0.266497	0.242916
P04216	turquoise	-0.713827	0.000279091	0.664609	0.00101442	0.338188	0.133753	0.431742	0.0506599	-0.106235	0.646723	0.044115	0.849408	-0.0636088	0.784146
P15907	turquoise	0.71188	0.000295146	-0.735731	0.000144045	-0.60027	0.00401507	-0.0303067	0.896244	0.292625	0.198003	-0.183673	0.425467	0.168282	0.465899
P01275	turquoise	-0.710755	0.000304777	0.79228	1.86127e-05	0.577423	0.00612558	-0.0120048	0.958811	-0.22101	0.335671	0.340025	0.13152	-0.131356	0.570335
P23280	turquoise	-0.710749	0.000304826	0.750681	8.83453e-05	0.178508	0.438821	0.519381	0.0158251	-0.0935268	0.686775	0.244462	0.28553	-0.243737	0.287007
Q16819	turquoise	-0.702243	0.000386778	0.723355	0.000210891	0.408323	0.0661159	0.34757	0.12263	-0.152672	0.508817	0.0344833	0.882035	-0.118651	0.608477
P08637	turquoise	0.699351	0.00041863	-0.649374	0.00144501	0.083516	0.718912	-0.665472	0.000993714	0.00279264	0.990415	0.0490692	0.832715	0.357954	0.11111
P19823	turquoise	-0.698742	0.000425619	0.785144	2.48939e-05	0.403629	0.0696015	0.37966	0.0895977	-0.350347	0.119469	-0.234309	0.306634	0.107439	0.642974
P15144	turquoise	-0.690228	0.000534236	0.648985	0.00145776	0.592208	0.00467677	-0.0453845	0.845125	-0.392558	0.0783698	-0.137965	0.550917	-0.206658	0.368763
Q7KZ85	turquoise	-0.689256	0.000548019	0.568995	0.0071051	0.289941	0.202338	0.190333	0.408576	0.11282	0.626322	0.0927794	0.689157	-0.0275517	0.905633
Q15485	turquoise	0.684023	0.00062757	-0.830643	3.14001e-06	-0.300255	0.18602	-0.4732	0.0302665	0.31385	0.165907	-0.0598487	0.79664	-0.0438653	0.850251
P08572	turquoise	-0.683435	0.000637081	0.717741	0.000249082	0.31942	0.158118	0.319997	0.157326	-0.445609	0.0429191	0.193227	0.401353	-0.171656	0.456872
P00746	turquoise	-0.682836	0.000646911	0.642961	0.0016677	0.667903	0.000937288	-0.0899323	0.698258	-0.327605	0.147139	0.112271	0.628016	-0.00990779	0.966001
P06727	turquoise	-0.679739	0.00069981	0.761616	6.0457e-05	0.0429362	0.85339	0.767401	4.90682e-05	-0.0253346	0.913198	0.164437	0.476295	-0.305947	0.177407
P27918	turquoise	0.679547	0.000703217	-0.840145	1.88677e-06	-0.383481	0.0861549	-0.447914	0.0417268	0.371212	0.0975693	-0.0655912	0.777579	-0.0156608	0.946282
P18428	turquoise	0.67894	0.000714045	-0.821004	5.10431e-06	-0.403399	0.0697755	-0.0967539	0.676522	0.0908141	0.695435	-0.00171566	0.994111	0.192522	0.403105
O95445	turquoise	-0.677302	0.000743985	0.801583	1.25237e-05	-0.0170009	0.941693	0.622936	0.00255787	0.0386233	0.867986	-0.096677	0.676766	-0.266457	0.24299
P39059	turquoise	-0.677177	0.000746327	0.829331	3.36039e-06	0.141723	0.540012	0.636404	0.0019246	-0.389673	0.0807849	-0.0311903	0.893235	-0.335764	0.13674
P0DJI9	turquoise	0.676228	0.000764208	-0.843801	1.5375e-06	-0.135454	0.558259	-0.520079	0.0156602	0.290642	0.201201	-0.12737	0.58219	0.540889	0.0113465
P17900	turquoise	-0.67375	0.000812619	0.59555	0.00439228	0.192445	0.403297	0.355642	0.113604	-0.157288	0.495931	-0.0678892	0.769985	-0.0187679	0.935644
A0A075B6H9	turquoise	-0.673461	0.000818424	0.630271	0.00219431	0.395146	0.0762502	0.0307604	0.894699	-0.457526	0.0370293	0.208278	0.364936	0.0368851	0.87388
Q92876	turquoise	-0.670077	0.000889162	0.624242	0.0024897	0.00393272	0.986502	0.252511	0.269458	-0.197524	0.390757	-0.264002	0.247522	-0.142214	0.538595
P35443	turquoise	-0.668514	0.000923551	0.723096	0.000212533	0.28694	0.207262	0.564435	0.00768668	-0.330631	0.143219	0.026366	0.909678	0.044647	0.847613
P18065	turquoise	0.666789	0.000962804	-0.716747	0.000256428	-0.391538	0.0792178	-0.0308089	0.894534	0.333015	0.140184	-0.231602	0.312415	0.186134	0.419183
Q8NEZ4	turquoise	0.663452	0.00104275	-0.614469	0.00303903	-0.563215	0.00784877	-0.0332438	0.886248	0.217471	0.343662	0.261118	0.252915	-0.0347204	0.88123
P16035	turquoise	-0.662291	0.00107187	0.852379	9.31245e-07	0.242482	0.289573	0.621619	0.0026282	-0.453356	0.0390136	0.0308028	0.894554	-0.208864	0.363558
Q96PD5	turquoise	-0.661947	0.00108063	0.780123	3.03522e-05	0.0753683	0.745412	0.592103	0.00468597	-0.398787	0.0733405	-0.032842	0.887615	-0.240339	0.293989
P24387	turquoise	0.660217	0.00112559	-0.543963	0.0108008	-0.390099	0.0804252	-0.253205	0.2681	0.12074	0.602134	-0.338381	0.133518	-0.115945	0.616734
Q15166	turquoise	-0.65771	0.00119352	0.604425	0.00370574	0.569119	0.00708984	-0.135249	0.55886	-0.198703	0.387879	0.226321	0.323886	0.335379	0.137218
Q9GZM5	turquoise	-0.656145	0.00123769	0.682103	0.000659118	0.509507	0.0183108	0.378064	0.0910649	-0.273263	0.230704	0.057855	0.803284	0.215855	0.347348
P01042	turquoise	0.654973	0.00127166	-0.702677	0.000382179	-0.647582	0.00150456	-0.036978	0.873565	0.588034	0.00505341	-0.0672711	0.772026	-0.250866	0.272695
Q9H8L6	turquoise	-0.654423	0.00128787	0.754869	7.65737e-05	0.539618	0.0115786	0.174411	0.449569	-0.256506	0.261698	0.0585115	0.801095	-0.0835708	0.718735
Q96IY4	turquoise	0.6534	0.00131848	-0.702523	0.000383804	-0.650082	0.00142204	0.115678	0.61755	0.525022	0.0145321	0.164923	0.474973	0.0244846	0.9161
P28062	turquoise	0.652043	0.00136004	-0.718401	0.000244302	0.0393998	0.865355	-0.613322	0.00310971	0.350512	0.119283	-0.269506	0.237433	0.494473	0.0226887
Q96KN2	turquoise	-0.650516	0.00140812	0.613978	0.00306914	0.620397	0.00269491	-0.188745	0.41257	0.079765	0.731076	0.051858	0.823348	0.305461	0.17813
P06396	turquoise	-0.649272	0.00144835	0.630891	0.00216567	0.22215	0.333119	0.449485	0.0409288	0.0423664	0.855316	0.0383022	0.869074	-0.0504598	0.828041
P00568	turquoise	-0.643609	0.00164397	0.549508	0.00987046	0.364029	0.104746	0.148945	0.519339	0.171456	0.457405	0.256359	0.26198	0.170607	0.459668
Q9NQ38	turquoise	-0.643015	0.0016657	0.771652	4.1932e-05	0.122499	0.596815	0.460677	0.0355832	-0.402741	0.0702761	0.0373062	0.872452	-0.472418	0.0305793
Q9Y275	turquoise	0.641985	0.00170399	-0.711637	0.000297204	0.00337849	0.988404	-0.381377	0.0880377	0.286492	0.208004	-0.293494	0.196613	0.59959	0.00406768
O43866	turquoise	-0.637958	0.00186089	0.748687	9.4478e-05	0.254184	0.26619	0.290935	0.200726	-0.473671	0.0300797	0.412213	0.063328	-0.212854	0.354254
Q02487	turquoise	-0.637834	0.00186591	0.606026	0.00359195	0.320263	0.156962	0.427199	0.0534161	-0.0325181	0.888716	0.32433	0.151466	-0.00837914	0.971245
P24158	turquoise	0.636704	0.00191216	-0.725411	0.000198219	-0.631536	0.00213621	-0.290771	0.200991	0.461308	0.0352987	-0.606151	0.00358323	0.154566	0.50351
P02655	turquoise	-0.63545	0.00196465	0.775512	3.62523e-05	0.349205	0.120761	0.13722	0.553093	-0.307726	0.174771	-0.134599	0.560771	-0.213372	0.353057
A0A0C4DH33	turquoise	-0.634845	0.00199039	0.695244	0.000467702	0.499932	0.0210117	0.0331642	0.886519	-0.689405	0.000545881	0.377054	0.0920031	-0.18627	0.418836
A0A0A0MRZ8	turquoise	-0.634593	0.00200117	0.766631	5.04672e-05	0.467409	0.0326412	0.38392	0.085765	-0.401097	0.0715384	0.495183	0.0224647	-0.061146	0.792324
Q9NPH3	turquoise	0.6331	0.0020662	-0.60235	0.00385762	-0.434648	0.0489548	-0.256345	0.262006	0.342672	0.128351	-0.475265	0.0294535	-0.0389419	0.866906
P05408	turquoise	-0.632721	0.00208301	0.711122	0.000301599	0.467957	0.0324103	0.122105	0.598003	-0.0564209	0.808072	0.366745	0.101988	-0.325994	0.149257
A0A0B4J1X8	turquoise	-0.630094	0.00220256	0.725653	0.000196772	0.00583246	0.979982	0.623582	0.00252393	-0.477439	0.0286163	0.127562	0.581616	-0.419138	0.0585878
P28827	turquoise	-0.629916	0.00221083	0.715587	0.000265235	0.259068	0.256796	0.311524	0.169237	-0.563577	0.00780039	-0.259237	0.256474	-0.148693	0.520052
P39060	turquoise	-0.628934	0.00225713	0.717072	0.000254005	0.192273	0.403727	0.385395	0.084467	-0.340093	0.131439	-0.0436554	0.85096	-0.247204	0.279989
P17936	turquoise	-0.626771	0.00236196	0.659923	0.00113337	0.591509	0.00473819	-0.124973	0.589366	-0.637149	0.00189386	0.311691	0.168996	-0.0174587	0.940125
P01009	turquoise	0.620523	0.002688	-0.72923	0.000176423	-0.440766	0.0455105	-0.000267554	0.999082	0.132386	0.56729	0.176297	0.444605	0.127437	0.581989
A0A0A0MS14	turquoise	-0.619134	0.00276539	0.661471	0.00109283	0.075847	0.743847	0.451845	0.0397528	-0.314786	0.16458	-0.0426758	0.85427	-0.217421	0.343775
Q9H4G4	turquoise	-0.618574	0.0027971	0.683743	0.000632078	0.128304	0.579401	0.626201	0.00239023	-0.1527	0.508738	-0.0479888	0.83635	-0.0480243	0.83623
P00441	turquoise	-0.618196	0.00281869	0.450659	0.0403405	0.350077	0.119774	0.125814	0.586843	-0.160246	0.487758	0.431116	0.0510332	0.320908	0.156081
P80511	turquoise	0.618023	0.00282862	-0.76752	4.88551e-05	-0.576178	0.00626281	-0.147755	0.522717	0.458151	0.036739	-0.190844	0.407297	0.0985873	0.670722
Q10588	turquoise	0.615766	0.00296077	-0.76808	4.78631e-05	-0.00666485	0.977126	-0.606809	0.00353738	0.0318278	0.891065	-0.0366491	0.874681	0.261952	0.251348
P19652	turquoise	0.615246	0.00299194	-0.76423	5.50547e-05	0.105142	0.650131	-0.721435	0.000223337	0.125363	0.588195	-0.0592883	0.798506	0.396837	0.0748881
P07225	turquoise	0.614455	0.00303987	-0.649429	0.0014432	-0.321953	0.154662	-0.0756716	0.744421	0.477251	0.0286883	-0.242255	0.29004	0.299705	0.186867
A0A0C4DH29	turquoise	-0.611982	0.00319399	0.72245	0.000216683	0.226915	0.322583	0.371394	0.0973917	-0.295893	0.192809	0.00210187	0.992786	-0.146066	0.527534
A0A0B4J1U7	turquoise	-0.607404	0.00349638	0.663212	0.00104873	0.334101	0.138816	0.0456292	0.844299	-0.352597	0.116951	0.21638	0.346148	-0.098323	0.671557
P25067	turquoise	-0.605416	0.00363493	0.775353	3.64711e-05	0.28795	0.205596	0.412563	0.063082	-0.601988	0.00388464	0.0401581	0.862786	-0.043695	0.850827
P30990	turquoise	-0.604609	0.00369253	0.673421	0.000819225	0.310374	0.170899	0.506469	0.0191359	-0.261802	0.25163	0.118724	0.608256	-0.00260767	0.991049
P41159	turquoise	-0.604385	0.00370859	0.572356	0.00670007	0.655424	0.00125849	-0.301745	0.183737	-0.144208	0.532856	-0.028308	0.903054	0.108909	0.63841
P14555	turquoise	0.60048	0.00399899	-0.721226	0.000224729	-0.0844175	0.715998	-0.473062	0.0303216	0.415649	0.0609409	-0.435579	0.0484181	0.449794	0.0407733
P19022	turquoise	-0.593524	0.00456301	0.51375	0.0172067	0.307537	0.17505	0.255207	0.264205	0.0938833	0.68564	-0.146139	0.527326	-0.0461341	0.842597
P02654	turquoise	-0.592171	0.00468004	0.833332	2.72716e-06	0.0541568	0.815644	0.62111	0.00265586	-0.329213	0.145047	-0.0174009	0.940323	-0.508023	0.01871
P02144	turquoise	-0.591695	0.00472177	0.660115	0.00112826	0.409216	0.0654677	0.332119	0.14132	-0.200396	0.383764	0.0413406	0.858785	-0.0657537	0.777041
A0A0C4DH38	turquoise	-0.58853	0.00500742	0.661184	0.00110026	-0.105603	0.648692	0.535803	0.0122986	-0.363816	0.104965	0.046755	0.840505	-0.377961	0.0911603
P50281	turquoise	0.588231	0.00503516	-0.757245	7.05204e-05	-0.103082	0.656576	-0.281411	0.21654	0.123028	0.595219	0.190043	0.409303	0.287869	0.20573
A0A0C4DH34	turquoise	-0.576611	0.00621476	0.65265	0.0013413	-0.180856	0.432725	0.709436	0.000316405	-0.192094	0.404173	-0.0126607	0.956562	-0.192319	0.403611
Q16610	turquoise	0.576136	0.00626748	-0.719164	0.000238877	-0.0879566	0.704597	-0.435049	0.048723	0.521936	0.0152283	0.197804	0.390073	0.299778	0.186754
P12273	turquoise	-0.573281	0.00659194	0.538854	0.01172	0.702469	0.000384379	-0.205387	0.37178	-0.147274	0.524087	0.237605	0.29968	0.349391	0.12055
P04070	turquoise	-0.571096	0.00684961	0.626907	0.00235523	-0.0586451	0.80065	0.363113	0.105689	-0.11511	0.61929	-0.130348	0.573322	-0.433686	0.0495141
A0A0C4DH31	turquoise	-0.569575	0.00703381	0.695619	0.000463027	0.0205589	0.929517	0.315054	0.164201	-0.28393	0.212279	-0.110577	0.633242	-0.444033	0.0437496
Q6UXH0	turquoise	-0.56738	0.00730683	0.587003	0.00515025	0.0522234	0.822122	0.434358	0.0491232	0.0071996	0.975291	-0.269194	0.237999	-0.0172588	0.94081
Q9P2X0	turquoise	-0.56288	0.00789378	0.603336	0.00378481	0.062855	0.786647	0.556591	0.00877842	0.043601	0.851144	-0.151756	0.511394	-0.260751	0.253608
P13473	turquoise	0.562356	0.00796457	-0.586412	0.00520646	-0.169845	0.461706	-0.171954	0.456079	0.259798	0.255409	0.177802	0.440664	-0.0597427	0.796993
P80108	turquoise	-0.561526	0.00807779	0.509055	0.0184318	0.441593	0.0450594	0.0993323	0.66837	0.10531	0.649609	0.232614	0.310247	0.101045	0.662973
P68871	turquoise	-0.561305	0.00810817	0.441873	0.0449078	0.218145	0.342131	0.0707395	0.760594	0.174697	0.448813	0.0472721	0.838763	-0.00558199	0.980842
P60709	turquoise	0.558861	0.00845025	-0.697244	0.000443221	-0.0338768	0.884097	-0.569544	0.00703758	0.39466	0.0766449	0.0672213	0.77219	0.408446	0.0660261
Q9NZP8	turquoise	0.558162	0.00855017	-0.68684	0.000583595	-0.440595	0.0456043	-0.319553	0.157934	0.232008	0.311544	-0.178326	0.439295	-0.120206	0.603752
A6NI73	turquoise	0.556933	0.0087284	-0.684248	0.000623946	0.192832	0.402335	-0.447167	0.0421105	0.0775116	0.738413	0.291116	0.200433	0.652218	0.00135462
P01614	turquoise	-0.553168	0.00929308	0.52552	0.014422	0.371309	0.0974746	-0.0838261	0.717909	-0.603382	0.00378144	0.198678	0.387938	-0.161424	0.484521
A0A0B4J1X5	turquoise	-0.552521	0.00939315	0.65461	0.00128234	0.19166	0.405256	0.408922	0.0656802	-0.436914	0.0476565	0.368922	0.0998165	-0.13217	0.567927
P29622	turquoise	-0.550115	0.00977268	0.655227	0.00126424	0.054564	0.814281	0.591214	0.0047643	-0.120751	0.602102	0.176111	0.445091	-0.194122	0.399134
P01591	turquoise	-0.550017	0.00978843	0.747787	9.73654e-05	0.126287	0.585427	0.5614	0.0080951	-0.267907	0.240337	0.156328	0.498598	-0.0881896	0.703848
P01766	turquoise	-0.549946	0.00979994	0.592305	0.00466831	0.0396258	0.864589	0.141003	0.542093	0.00885676	0.969606	-0.0626311	0.78739	-0.363075	0.105728
P61916	turquoise	-0.549533	0.00986651	0.588775	0.00498478	0.164662	0.475683	0.150697	0.51438	-0.429205	0.0521853	-0.181673	0.430613	-0.414237	0.061914
P00740	turquoise	0.548734	0.00999629	-0.651813	0.00136718	-0.413214	0.0626254	-0.272952	0.231255	0.475379	0.0294093	-0.208168	0.365195	-0.203774	0.375629
P05154	turquoise	-0.548533	0.0100291	0.595146	0.00442586	0.361859	0.106988	0.371859	0.0969405	0.0514089	0.824855	0.121915	0.59858	-0.187716	0.415171
O75340	turquoise	-0.548156	0.010091	0.53616	0.0122297	0.387888	0.0823068	0.308997	0.172906	0.137083	0.553492	-0.0410636	0.859722	0.156778	0.497346
P35542	turquoise	0.54569	0.0105036	-0.513627	0.0172381	-0.520725	0.0155089	-0.174154	0.450246	0.235001	0.305166	-0.172735	0.454004	-0.197683	0.390368
Q08554	turquoise	-0.5452	0.0105872	0.631711	0.00212829	-0.124728	0.590102	0.606708	0.00354437	0.275387	0.226954	-0.00130711	0.995513	-0.3453	0.125258
O60613	turquoise	-0.543644	0.0108563	0.558926	0.00844097	0.222867	0.331521	0.49275	0.0232393	-0.180919	0.43256	0.0681958	0.768973	0.103789	0.654363
P05090	turquoise	-0.543079	0.0109555	0.748925	9.37266e-05	0.106367	0.646312	0.515035	0.0168833	-0.148749	0.519894	-0.163424	0.479054	-0.293442	0.196695
Q14623	turquoise	-0.542634	0.011034	0.529509	0.0135657	0.146176	0.527221	0.360743	0.108155	0.0741237	0.749486	0.110744	0.632728	-0.175002	0.448008
P51884	turquoise	-0.540315	0.0114508	0.708268	0.000327023	0.28665	0.207742	0.519783	0.0157299	-0.221571	0.334415	0.140209	0.544394	-0.264504	0.24659
Q06033	turquoise	0.539859	0.0115342	-0.712352	0.000291177	-0.405615	0.06811	-0.314666	0.16475	0.274388	0.228713	-0.0845257	0.715649	0.237096	0.300749
P02452	turquoise	-0.53866	0.0117561	0.753141	8.12533e-05	0.153313	0.507019	0.358181	0.110868	-0.377571	0.091522	0.00796078	0.97268	-0.499622	0.0211044
Q6YHK3	turquoise	-0.537981	0.0118833	0.721902	0.000220253	0.362082	0.106756	0.172143	0.455576	-0.33176	0.141777	0.0185842	0.936273	-0.272207	0.232583
P02647	turquoise	0.533577	0.0127353	-0.607497	0.00349004	-0.33075	0.143067	-0.085497	0.712514	0.39427	0.0769632	0.336231	0.136161	-0.137011	0.553704
P00450	turquoise	0.531649	0.0131235	-0.502216	0.0203403	-0.442506	0.0445661	0.170279	0.460544	0.366184	0.102554	-0.0219551	0.924743	0.0570386	0.806009
P01742	turquoise	-0.531313	0.0131922	0.698965	0.000423052	0.243	0.288511	0.386482	0.0835201	-0.385758	0.08415	-0.0370515	0.873316	-0.194575	0.398012
Q8WU39	turquoise	0.52986	0.0134924	-0.524191	0.014717	-0.0350878	0.879981	-0.144919	0.530816	0.0266934	0.908561	0.0639098	0.783148	0.00471261	0.983825
Q13332	turquoise	-0.525987	0.0143197	0.549182	0.00992331	0.0276051	0.905451	0.533859	0.0126792	-0.058024	0.802721	0.27678	0.224517	-0.299469	0.187231
Q14118	turquoise	0.525838	0.0143523	-0.349641	0.120267	-0.0715336	0.757983	-0.0556401	0.810682	-0.177292	0.441997	0.0300119	0.897248	0.166949	0.469489
P01743	turquoise	-0.515882	0.0166726	0.568948	0.00711095	0.279042	0.220597	0.191784	0.404945	-0.34027	0.131226	0.0632996	0.785172	-0.221918	0.333637
Q9UNW1	turquoise	0.515525	0.0167612	-0.662636	0.00106315	-0.704955	0.000358822	0.208295	0.364898	0.290247	0.201841	0.163762	0.478132	0.114263	0.621888
A0A075B6J6	turquoise	-0.515389	0.0167949	0.501288	0.020611	0.594026	0.00452016	-0.0490367	0.832824	-0.293081	0.197272	0.566025	0.00747959	0.100205	0.665619
A0A0C4DH68	turquoise	-0.513821	0.017189	0.569713	0.00701691	0.229054	0.317918	0.410148	0.0647964	-0.189115	0.411637	0.427652	0.0531363	0.03066	0.895041
P02042	turquoise	-0.51308	0.0173774	0.435135	0.0486737	0.239663	0.295389	0.0439444	0.849985	0.168468	0.465399	-0.0367679	0.874278	0.00989228	0.966055
Q16661	turquoise	-0.51145	0.0177986	0.550654	0.0096867	0.515387	0.0167954	0.0652269	0.778785	-0.462728	0.0346658	0.302814	0.182112	-0.0366311	0.874742
P68032	turquoise	0.510422	0.0180682	-0.630453	0.00218586	0.0336319	0.884929	-0.278195	0.222059	0.405459	0.068226	0.177007	0.442742	0.642387	0.00168895
P00751	turquoise	0.509301	0.018366	-0.680359	0.000688937	-0.455869	0.0378082	-0.165894	0.472341	0.286583	0.207853	-0.453899	0.0387507	0.321129	0.15578
Q16627	turquoise	-0.507232	0.0189259	0.58008	0.00584094	0.207814	0.366031	0.450021	0.0406596	-0.188995	0.411941	-0.0110314	0.962148	-0.297016	0.191045
O00468	turquoise	-0.505726	0.0193419	0.611224	0.00324249	0.718793	0.000241504	-0.15321	0.507306	-0.459168	0.0362701	0.273101	0.230991	0.0646249	0.780778
O00187	turquoise	-0.505565	0.0193869	0.59497	0.00444059	-0.0299562	0.897438	0.403418	0.0697616	-0.0289198	0.900969	-0.121594	0.599548	-0.416377	0.060444
Q86YT9	turquoise	0.502356	0.0202998	-0.626959	0.00235267	0.227865	0.320507	-0.393392	0.0776819	0.0146794	0.949644	0.27243	0.232185	0.408726	0.0658227
Q96NZ9	turquoise	-0.500393	0.0208747	0.433594	0.0495679	0.648612	0.00147007	-0.35031	0.11951	-0.279785	0.219319	-0.0570412	0.806	0.181376	0.431379
P30086	turquoise	-0.4999	0.0210211	0.359038	0.109955	0.417232	0.0598646	-0.0422738	0.855629	-0.0401934	0.862667	-0.0999567	0.666401	0.206616	0.368861
Q8WVN6	turquoise	-0.49887	0.0213298	0.515712	0.0167148	0.389618	0.0808315	-0.0323173	0.8894	-0.201968	0.379966	-0.244037	0.286394	-0.119694	0.605306
P80748	turquoise	-0.497964	0.0216043	0.423703	0.0556141	0.256565	0.261583	0.303525	0.181037	-0.428035	0.0529004	0.394561	0.0767256	-0.238601	0.297599
Q9HCU4	turquoise	-0.497418	0.0217714	0.694305	0.000479587	0.201669	0.380688	0.348531	0.12153	-0.0821407	0.723364	-0.0740028	0.749882	-0.306035	0.177276
Q92954	turquoise	-0.492684	0.0232606	0.620908	0.00266686	-0.155367	0.501274	0.68472	0.000616437	-0.0351902	0.879634	-0.177421	0.441659	-0.39795	0.0740021
P36955	turquoise	-0.49214	0.0234369	0.483138	0.0265107	0.466328	0.0331001	0.108234	0.640502	0.0544427	0.814687	-0.086477	0.709356	0.0226027	0.92253
A0A075B6S2	turquoise	-0.486949	0.0251727	0.385801	0.0841123	0.142414	0.538018	0.419618	0.0582696	0.139937	0.545183	0.295969	0.192688	-0.048378	0.83504
P15169	turquoise	-0.486617	0.0252872	0.353461	0.115994	-0.0193903	0.933515	0.469557	0.0317441	-0.0219318	0.924822	0.037361	0.872265	-0.0414337	0.85847
P05019	turquoise	-0.485773	0.02558	0.686914	0.000582477	0.177791	0.440691	0.404223	0.0691526	-0.616227	0.00293338	0.364557	0.104206	-0.270422	0.235782
Q13232	turquoise	-0.485088	0.0258193	0.549552	0.00986335	0.219002	0.340191	0.327502	0.147274	-0.0605454	0.794321	-0.0749994	0.746619	-0.0918755	0.692042
P61626	turquoise	0.484799	0.0259208	-0.333071	0.140113	-0.486863	0.0252025	0.326364	0.148768	-0.0197594	0.932252	-0.0147927	0.949256	-0.0181139	0.937882
P04211	turquoise	-0.48045	0.0274883	0.504277	0.0197491	0.232189	0.311157	0.427232	0.0533958	-0.170441	0.460112	0.254796	0.265001	0.241785	0.291004
A0A0B4J1V2	turquoise	-0.47582	0.029238	0.660751	0.00111155	-0.0790319	0.73346	0.385146	0.0846853	-0.446736	0.0423327	-0.00732329	0.974867	-0.463301	0.0344128
P04004	turquoise	-0.474155	0.0298884	0.607372	0.00349858	0.54589	0.0104696	-0.0228506	0.921682	-0.34502	0.125586	-0.20517	0.372297	0.201655	0.380722
A0A087WSY6	turquoise	-0.466774	0.0329103	0.431509	0.0507983	0.204725	0.373358	0.301658	0.18387	-0.492214	0.0234128	0.532294	0.0129927	0.101903	0.660278
P20908	turquoise	-0.465762	0.0333424	0.446991	0.0422009	0.656549	0.00122616	-0.1068	0.644963	-0.346143	0.124277	0.23096	0.313798	0.150059	0.516182
P55056	turquoise	-0.465186	0.0335908	0.534333	0.0125855	-0.0192821	0.933885	0.293153	0.197157	-0.101542	0.661411	-0.105808	0.648052	-0.287424	0.206462
Q02985	turquoise	0.46172	0.035114	-0.453695	0.0388495	-0.143997	0.533461	-0.174427	0.449526	-0.232104	0.311339	-0.0703692	0.761812	-0.0237059	0.91876
A0A0B4J1V0	turquoise	-0.458573	0.0365436	0.610969	0.00325893	0.570233	0.00695368	0.114723	0.620477	-0.378792	0.0903931	0.332002	0.141468	0.245906	0.282603
P01023	turquoise	-0.458419	0.0366149	0.51742	0.0162956	-0.051575	0.824297	0.596	0.00435509	-0.0842795	0.716444	0.052039	0.822741	0.183308	0.426405
P15941	turquoise	-0.456575	0.0374748	0.508327	0.0186277	0.53248	0.012955	-0.111976	0.628924	-0.382588	0.0869503	-0.0369051	0.873812	0.204925	0.37288
Q92820	turquoise	0.456331	0.0375898	-0.659783	0.00113709	0.212555	0.354947	-0.712657	0.000288647	0.205158	0.372325	0.225453	0.325795	0.334419	0.138417
O95998	turquoise	0.451816	0.039767	-0.485931	0.0255249	0.0043388	0.985108	-0.457125	0.0372169	-0.206293	0.369627	-0.345589	0.124922	0.247154	0.280089
P58166	turquoise	-0.4513	0.0400222	0.36308	0.105723	0.598493	0.00415383	-0.140323	0.544063	-0.209422	0.362249	-0.0354641	0.878704	0.159178	0.490701
O75015	turquoise	0.450666	0.040337	-0.583809	0.00545995	0.110754	0.632696	-0.438665	0.0466716	0.285983	0.208848	-0.0938069	0.685883	0.445163	0.043153
Q08397	turquoise	-0.449624	0.040859	0.568387	0.00718048	0.55887	0.00844897	0.0621242	0.789073	-0.319835	0.157548	0.260211	0.254629	-0.281507	0.216375
P06858	turquoise	-0.449495	0.0409238	0.461713	0.0351175	0.211802	0.356694	-0.0424957	0.854879	-0.215054	0.349184	-0.216588	0.345673	-0.390743	0.0798832
A0A0C4DH25	turquoise	-0.448447	0.0414549	0.642346	0.00169051	0.227889	0.320454	0.51024	0.0181162	-0.179228	0.436945	0.131994	0.568449	-0.0796096	0.731581
Q09666	turquoise	-0.444181	0.0436707	0.555962	0.00887126	0.316571	0.162069	0.23778	0.299314	-0.315646	0.163366	0.281912	0.215688	-0.187658	0.415317
P61769	turquoise	0.442747	0.0444364	-0.564745	0.00764596	-0.407869	0.0664472	-0.0536679	0.817281	0.209056	0.363108	0.118634	0.608529	0.334025	0.138912
P08603	turquoise	0.441296	0.0452212	-0.588388	0.00502057	-0.306053	0.177249	-0.120945	0.601514	-0.0791339	0.733128	-0.299933	0.186515	0.231665	0.312281
P02768	turquoise	-0.436896	0.0476667	0.6005	0.00399739	-0.23703	0.300887	0.500947	0.0207113	-0.2492	0.275999	-0.203421	0.376474	-0.47311	0.0303025

## Sheet: S. Table 5 Protein candidates
Supplementary table 5. Protein candidates for TB biomarkers
Gene name	Log2FC	WGCNA	LIMMA
		Z-score	log q
CRP	2.07	0.88	6.12
S100A8	1.65	0.78	3.97
S100A9	1.42	0.78	3.97
LRG1	1.32	0.86	5.32
SAA1	1.25	0.78	3.97
DLG4	1.22	0.83	4.44
SAA2	1.07	0.68	2.69
CFHR5	1.05	0.82	4.39
SFTPB	1.03	0.83	4.39
GC	0.84	0.81	3.97
HP	0.78	0.78	3.72
LBP	0.73	0.68	2.63
FCN2	0.71	0.68	2.66
FCGR3A	0.68	0.7	2.66
C9	0.68	0.83	4.13
FETUB	0.67	0.77	3.34
ORM1	0.66	0.81	3.97
HPX	0.65	0.74	3.09
CFP	0.63	0.68	2.39
SELL	0.62	0.72	2.87
AZGP1	0.62	0.75	3.18
ST6GAL1	0.62	0.71	2.66
SERPINA3	0.61	0.81	3.77
IGFBP2	0.59	0.67	2.44
PSMB8	0.54	0.65	2.25
KNG1	0.5	0.65	2.08
TIMP2	-0.5	-0.66	2.33
AFM	-0.52	-0.75	3.05
APOA2	-0.56	-0.79	3.48
MEP1A	-0.57	-0.7	2.68
YIPF3	-0.59	-0.66	2.35
THBS4	-0.61	-0.67	2.5
CDH13	-0.61	-0.77	3.38
COL15A1	-0.65	-0.68	2.59
CST6	-0.71	-0.74	2.86
NENF	-0.71	-0.8	3.8
PON3	-0.73	-0.66	2.5
CUTA	-0.74	-0.75	3.03
APOA4	-0.78	-0.68	2.67
SUPT6H	-0.89	-0.69	2.55
APOC3	-0.9	-0.77	3.72
SPP2	-0.98	-0.79	3.74
RBP4	-0.98	-0.84	4.44
IGLV4-69	-1	-0.67	2.67
CA6	-1.12	-0.71	3.09
CC2D2B	-1.28	-0.74	3.46

## Sheet: S. Table 6 Summary verification
Supplementary table 6. Summary of cohort demographics and verification results
	South-African cohort
	Demographics
	Diagnostic category	HC	LTBI	ORD	ATBI	HC-HIV	ORD-HIV	ATBI-HIV
	Frequency, n	60	NA	22	39	16	13	53
	Median age, years (IQR)	28 (24–34)	NA	29 (25–38)	37 (30–42)	33 (28–36)	33 (30–37)	32 (29–36)
	Female, n (%)	42 (70)	NA	16 (73)	23 (59)	5 (31)	7 (54)	14 (26)
	Marker verification
	Marker evaluated	Platform	HC vs. ATBI	ATBI vs. ORD	HC-HIV vs. ATBI-HIV	ATBI-HIV vs. ORD-HIV
	RPGRIP1L	ELISA	ns	ns	NE	NE
	FGL1	ELISA	ns	ns	NE	NE
	COMP	ELISA	ns	ns	NE	NE
	KCNN2	ELISA	ns	ns	NE	NE
	TNSFS11	ELISA	ns	ns	NE	NE
	CFHR5	Luminex	<0.0001	ns	NE	NE
	LBP	Luminex	<0.0001	0.001	<0.0001	ns
	SAA1	Luminex	<0.0001	<0.0001	<0.0001	0.0016
	CRP*	Roche Modular	<0.0001	<0.0001	<0.0001	0.0024
	MIMIC
	Demographics
	Frequency, n	30	30	26	32	NA	NA	NA
	Median age, years (IQR)	39 (27-57)	32 (24-46.5)	58 (45-65)	37.5 (28-50)	NA	NA	NA
	Female, n (%)	21 (70)	22 (73)	11 (42)	19 (59)	NA	NA	NA
	Marker verification
	Marker evaluated	Platform	HC vs. ATBI	LTBI vs. ATBI	ATBI vs. ORD
	LTN1	ELISA	0.04	ns	ns
	CFHR5	Luminex	<0.0001	<0.0001	ns
	ILF2	ELISA	0.0005	ns	ns
	LRG1	ELISA	0.03	0.03	0.01
	LBP	Luminex	0.003	0.04	ns
	SAA1	Luminex	<0.0001	<0.0001	ns
	CRP	Luminex	0.0002	<0.0001	ns
	NA	Not applicable
	NE	Not evaluated
	* Measurement previously reported by Walker, N. F., et al. (2017). Clin Infect Dis 65(1): 121-132

## Sheet: S. Table 7 MIMIC
Supplementary table 7. Demographics and clinical characteristics of the cross-sectional MIMIC study participants
	Diagnostic category	HC	LTBI	ORD	ATBI
	Frequency, n	30	30	26	32
	Median age, years (IQR)	39 (27-57)	32 (24-46.5)	58 (45-65)	37.5 (28-50)
	Female, n (%)	21 (70)	22 (73)	11 (42)	19 (59)
	Symptoms and examination findings
	Weight loss, n (%)	0 (0)	3 (10)	6 (23)	14 (44)
	Laboratory parameters
	Median [Hb] g/dL (IQR)	no data	132 (123.8 - 142.8)	119 (96 - 126.5)	123 (109 - 136.5)
	Median Total WCC x109/L	no data	6.35 (5.45 - 8.075)	8.46 (7.16 - 16.3)	7.55 (5.9 - 8.54)
	Median Lymphocyte count x109/L	no data	2 (1.6 - 2.5)	1.3 (0.9 - 2.7)	1.4 (1.1 - 1.8)
	Median Albumin g/L	no data	40 (37.5 - 43)	34 (30 - 37.5)	40 (34.5 - 43)
	Median CRP mg/L	no data	3 (1 - 6)	68.6 (13.7 - 255)	33.05 (11 - 71.3)
	Median Vitamin D	no data	24 (18.5 - 66.3)	no data	29.5 (12.6 - 42.8)
	Microbiological parameters and radiographic features
	Previous BCG n (%)	24 (80)	18 (60)	18 (69)	24 (75)
	TST Positive? n (%)	na	13 (43)	0 (0)	2 (6)
	IGRA positive? n (%)	na	29 (97)	0 (0)	8 (25)
	Sputum smear positive, n (%)	na	na	na	14 (44)
	Sputum culture positive, n (%)	na	na	na	20 (62.5)
	PCR positive, n (%)	na	na	na	15 (47)
	Cavities, n (%)	na	na	na	7 (22)
	Consolidation, n (%)	na	na	na	14 (44)
